# Supplementary material for: 3D spheroid models of paediatric SHH medulloblastoma mimic tumour biology, drug response and metastatic dissemination
Source: Sci Rep. 2021 Feb 19;11:4259. doi: 10.1038/s41598-021-83809-6 (PMC7895940; doi:10.1038/s41598-021-83809-6)
Supplement: Supplementary file 1 — Supplementary Information 1. [file 41598_2021_83809_MOESM1_ESM.xlsx]

## Sheet: Upregulated genes
Genes upregulated in the 3D spheroid migration model
Mean counts (UMI or FPKM) ≥20
Fold difference ≥1
DAOY only (1149)	ONS76 only (114)	Shared (500)	Collection(s):	GO: Biological processes
A2M	ABCC1	A4GALT	# overlaps shown:	10
AARSD1	ACAD11	ABCA10	# genesets in collections:	7573
AATK	ACYP2	ABCA2	# genes in comparison (n):	500
ABAT	ADARB1	ABCA5	# genes in universe (N):	40071
ABCB6	AHCYL2	ACAD10
ABHD14B	AIG1	ACOT11	Gene Set Name	# Genes in Gene Set (K)	Description	# Genes in Overlap (k)	k/K	p-value	FDR q-value
ABTB1	AKNA	ACOT7	GO_CELL_PROJECTION_ORGANIZATION	1588	A process that is carried out at the cellular level which results in the assembly, arrangement of constituent parts, or disassembly of a prolongation or process extending from a cell, e.g. a flagellum or axon. [GOC:jl, GOC:mah, http://www.cogsci.princeton.edu/~wn/]	105	0.0661	1.31e-45	9.94e-42
ABTB2	ANKRD6	ACSS1	GO_NEUROGENESIS	1674	Generation of cells within the nervous system. [GO_REF:0000021, GOC:cls, GOC:curators, GOC:dgh, GOC:dph, GOC:jid]	90	0.0538	5.64e-32	2.13e-28
AC003005.4	ARHGAP12	ACTN2	GO_CYTOSKELETON_ORGANIZATION	1396	A process that is carried out at the cellular level which results in the assembly, arrangement of constituent parts, or disassembly of cytoskeletal structures. [GOC:dph, GOC:jl, GOC:mah]	82	0.0587	9.96e-32	2.51e-28
AC005152.3	ARHGEF10	ADAM33	GO_MICROTUBULE_BASED_PROCESS	852	Any cellular process that depends upon or alters the microtubule cytoskeleton, that part of the cytoskeleton comprising microtubules and their associated proteins. [GOC:mah]	65	0.0763	1.39e-31	2.64e-28
AC006547.14	ATP11A	ADAMTS2	GO_NEURON_DIFFERENTIATION	1406	The process in which a relatively unspecialized cell acquires specialized features of a neuron. [GOC:mah]	80	0.0569	5.17e-30	7.83e-27
AC010203.1	BMPER	ADAMTSL2	GO_CELL_PROJECTION_ASSEMBLY	587	Formation of a prolongation or process extending from a cell, e.g. a flagellum or axon. [GOC:jl, GOC:mah, http://www.cogsci.princeton.edu/~wn/]	53	0.0903	2.26e-29	2.85e-26
AC010547.9	C11orf49	ADAMTSL4	GO_CELL_MORPHOGENESIS	1041	The developmental process in which the size or shape of a cell is generated and organized. [GOC:clt, GOC:dph, GOC:go_curators, GOC:tb]	65	0.0624	1.26e-26	1.36e-23
AC020922.1	C1QC	ADAP1	GO_CELLULAR_COMPONENT_MORPHOGENESIS	800	The process in which cellular structures, including whole cells or cell parts, are generated and organized. [GOC:dph, GOC:mah, GOC:tb]	56	0.07	2.02e-25	1.74e-22
AC027763.2	C9orf3	ADCYAP1R1	GO_MICROTUBULE_BASED_MOVEMENT	368	A microtubule-based process that results in the movement of organelles, other microtubules, or other cellular components. Examples include motor-driven movement along microtubules and movement driven by polymerization or depolymerization of microtubules. [GOC:cjm, ISBN:0815316194]	40	0.1087	2.06e-25	1.74e-22
AC068987.1	C9orf72	ADIRF	GO_CILIUM_ORGANIZATION	396	A process that is carried out at the cellular level which results in the assembly, arrangement of constituent parts, or disassembly of a cilium, a specialized eukaryotic organelle that consists of a filiform extrusion of the cell surface. Each cilium is bounded by an extrusion of the cytoplasmic membrane, and contains a regular longitudinal array of microtubules, anchored basally in a centriole. …	41	0.1035	3.36e-25	2.55e-22
AC069368.3	CCDC175	AEBP1
AC073343.1	COL11A1	AGT	Gene/Gene set overlap matrix	*Note that genes highlighted in bold have been shown to be associated with fibronectin interactions
AC090186.1	CTNND2	AHI1	Entrez Gene Id	Gene Symbol*	Gene Description	GO_CELL_PROJECTION_ORGANIZATION	GO_NEUROGENESIS	GO_CYTOSKELETON_ORGANIZATION	GO_MICROTUBULE_BASED_PROCESS	GO_NEURON_DIFFERENTIATION	GO_CELL_PROJECTION_ASSEMBLY	GO_CELL_MORPHOGENESIS	GO_CELLULAR_COMPONENT_MORPHOGENESIS	GO_MICROTUBULE_BASED_MOVEMENT	GO_CILIUM_ORGANIZATION
AC093838.4	DDX17	AIF1L	10013	HDAC6	histone deacetylase 6 [Source:HGNC Symbol;Acc:HGNC:14064]	GO_CELL_PROJECTION_ORGANIZATION	GO_NEUROGENESIS	GO_CYTOSKELETON_ORGANIZATION	GO_MICROTUBULE_BASED_PROCESS	GO_NEURON_DIFFERENTIATION	GO_CELL_PROJECTION_ASSEMBLY	GO_CELL_MORPHOGENESIS	GO_CELLULAR_COMPONENT_MORPHOGENESIS	GO_MICROTUBULE_BASED_MOVEMENT	GO_CILIUM_ORGANIZATION
AC114546.1	DNALI1	AKAP13	26160	IFT172	intraflagellar transport 172 [Source:HGNC Symbol;Acc:HGNC:30391]	GO_CELL_PROJECTION_ORGANIZATION	GO_NEUROGENESIS	GO_CYTOSKELETON_ORGANIZATION	GO_MICROTUBULE_BASED_PROCESS	GO_NEURON_DIFFERENTIATION	GO_CELL_PROJECTION_ASSEMBLY			GO_MICROTUBULE_BASED_MOVEMENT	GO_CILIUM_ORGANIZATION
AC159540.1	DST	AKAP9	4133	MAP2	microtubule associated protein 2 [Source:HGNC Symbol;Acc:HGNC:6839]	GO_CELL_PROJECTION_ORGANIZATION	GO_NEUROGENESIS	GO_CYTOSKELETON_ORGANIZATION	GO_MICROTUBULE_BASED_PROCESS	GO_NEURON_DIFFERENTIATION		GO_CELL_MORPHOGENESIS	GO_CELLULAR_COMPONENT_MORPHOGENESIS	GO_MICROTUBULE_BASED_MOVEMENT
ACAP1	EFCAB6	ALDH1L1	4131	MAP1B	microtubule associated protein 1B [Source:HGNC Symbol;Acc:HGNC:6836]	GO_CELL_PROJECTION_ORGANIZATION	GO_NEUROGENESIS	GO_CYTOSKELETON_ORGANIZATION	GO_MICROTUBULE_BASED_PROCESS	GO_NEURON_DIFFERENTIATION		GO_CELL_MORPHOGENESIS	GO_CELLULAR_COMPONENT_MORPHOGENESIS	GO_MICROTUBULE_BASED_MOVEMENT
ACBD4	EMID1	ALDH2	5080	PAX6	paired box 6 [Source:HGNC Symbol;Acc:HGNC:8620]	GO_CELL_PROJECTION_ORGANIZATION	GO_NEUROGENESIS	GO_CYTOSKELETON_ORGANIZATION	GO_MICROTUBULE_BASED_PROCESS	GO_NEURON_DIFFERENTIATION		GO_CELL_MORPHOGENESIS	GO_CELLULAR_COMPONENT_MORPHOGENESIS
ACCS	EPHA4	ALDOC	85440	DOCK7	dedicator of cytokinesis 7 [Source:HGNC Symbol;Acc:HGNC:19190]	GO_CELL_PROJECTION_ORGANIZATION	GO_NEUROGENESIS	GO_CYTOSKELETON_ORGANIZATION	GO_MICROTUBULE_BASED_PROCESS	GO_NEURON_DIFFERENTIATION		GO_CELL_MORPHOGENESIS	GO_CELLULAR_COMPONENT_MORPHOGENESIS
ACD	ERICH1	ALMS1	4135	MAP6	microtubule associated protein 6 [Source:HGNC Symbol;Acc:HGNC:6868]	GO_CELL_PROJECTION_ORGANIZATION	GO_NEUROGENESIS	GO_CYTOSKELETON_ORGANIZATION	GO_MICROTUBULE_BASED_PROCESS	GO_NEURON_DIFFERENTIATION		GO_CELL_MORPHOGENESIS	GO_CELLULAR_COMPONENT_MORPHOGENESIS
ACKR2	EVA1C	AMY2B	9024	BRSK2	BR serine/threonine kinase 2 [Source:HGNC Symbol;Acc:HGNC:11405]	GO_CELL_PROJECTION_ORGANIZATION	GO_NEUROGENESIS	GO_CYTOSKELETON_ORGANIZATION	GO_MICROTUBULE_BASED_PROCESS	GO_NEURON_DIFFERENTIATION		GO_CELL_MORPHOGENESIS	GO_CELLULAR_COMPONENT_MORPHOGENESIS
ACSF2	FAM183A	ANK2	80258	EFHC2	EF-hand domain containing 2 [Source:HGNC Symbol;Acc:HGNC:26233]	GO_CELL_PROJECTION_ORGANIZATION	GO_NEUROGENESIS	GO_CYTOSKELETON_ORGANIZATION	GO_MICROTUBULE_BASED_PROCESS	GO_NEURON_DIFFERENTIATION
ACSF3	FAM189A1	ANKDD1A	23224	SYNE2	spectrin repeat containing nuclear envelope protein 2 [Source:HGNC Symbol;Acc:HGNC:17084]	GO_CELL_PROJECTION_ORGANIZATION	GO_NEUROGENESIS	GO_CYTOSKELETON_ORGANIZATION	GO_MICROTUBULE_BASED_PROCESS		GO_CELL_PROJECTION_ASSEMBLY			GO_MICROTUBULE_BASED_MOVEMENT	GO_CILIUM_ORGANIZATION
ACYP1	FAM20C	ANKMY1	10458	BAIAP2	BAR/IMD domain containing adaptor protein 2 [Source:HGNC Symbol;Acc:HGNC:947]	GO_CELL_PROJECTION_ORGANIZATION	GO_NEUROGENESIS	GO_CYTOSKELETON_ORGANIZATION		GO_NEURON_DIFFERENTIATION		GO_CELL_MORPHOGENESIS	GO_CELLULAR_COMPONENT_MORPHOGENESIS
ADAM15	FBXW4	APC2	5364	PLXNB1	plexin B1 [Source:HGNC Symbol;Acc:HGNC:9103]	GO_CELL_PROJECTION_ORGANIZATION	GO_NEUROGENESIS	GO_CYTOSKELETON_ORGANIZATION		GO_NEURON_DIFFERENTIATION		GO_CELL_MORPHOGENESIS	GO_CELLULAR_COMPONENT_MORPHOGENESIS
ADCK4	FHOD3	APCDD1	8153	RND2	Rho family GTPase 2 [Source:HGNC Symbol;Acc:HGNC:18315]	GO_CELL_PROJECTION_ORGANIZATION	GO_NEUROGENESIS	GO_CYTOSKELETON_ORGANIZATION		GO_NEURON_DIFFERENTIATION		GO_CELL_MORPHOGENESIS	GO_CELLULAR_COMPONENT_MORPHOGENESIS
ADCK5	FOCAD	AQP4	22902	RUFY3	RUN and FYVE domain containing 3 [Source:HGNC Symbol;Acc:HGNC:30285]	GO_CELL_PROJECTION_ORGANIZATION	GO_NEUROGENESIS	GO_CYTOSKELETON_ORGANIZATION		GO_NEURON_DIFFERENTIATION		GO_CELL_MORPHOGENESIS	GO_CELLULAR_COMPONENT_MORPHOGENESIS
ADM	FRMPD2	ARAP1	6709	SPTAN1	spectrin alpha, non-erythrocytic 1 [Source:HGNC Symbol;Acc:HGNC:11273]	GO_CELL_PROJECTION_ORGANIZATION	GO_NEUROGENESIS	GO_CYTOSKELETON_ORGANIZATION		GO_NEURON_DIFFERENTIATION		GO_CELL_MORPHOGENESIS	GO_CELLULAR_COMPONENT_MORPHOGENESIS
ADPRHL2	GABRA3	ARAP3	26999	CYFIP2	cytoplasmic FMR1 interacting protein 2 [Source:HGNC Symbol;Acc:HGNC:13760]	GO_CELL_PROJECTION_ORGANIZATION	GO_NEUROGENESIS	GO_CYTOSKELETON_ORGANIZATION		GO_NEURON_DIFFERENTIATION		GO_CELL_MORPHOGENESIS	GO_CELLULAR_COMPONENT_MORPHOGENESIS
ADSSL1	GALNT18	ARHGAP21	57580	PREX1	phosphatidylinositol-3,4,5-trisphosphate dependent Rac exchange factor 1 [Source:HGNC Symbol;Acc:HGNC:32594]	GO_CELL_PROJECTION_ORGANIZATION	GO_NEUROGENESIS	GO_CYTOSKELETON_ORGANIZATION		GO_NEURON_DIFFERENTIATION		GO_CELL_MORPHOGENESIS
AHSA2	GANC	ARHGEF10L	4647	MYO7A	myosin VIIA [Source:HGNC Symbol;Acc:HGNC:7606]	GO_CELL_PROJECTION_ORGANIZATION	GO_NEUROGENESIS	GO_CYTOSKELETON_ORGANIZATION		GO_NEURON_DIFFERENTIATION		GO_CELL_MORPHOGENESIS
AKAP14	GARNL3	ARHGEF17	79778	MICALL2	MICAL like 2 [Source:HGNC Symbol;Acc:HGNC:29672]	GO_CELL_PROJECTION_ORGANIZATION	GO_NEUROGENESIS	GO_CYTOSKELETON_ORGANIZATION		GO_NEURON_DIFFERENTIATION		GO_CELL_MORPHOGENESIS
AKIRIN2	GATM	ARHGEF33	2824	GPM6B	glycoprotein M6B [Source:HGNC Symbol;Acc:HGNC:4461]	GO_CELL_PROJECTION_ORGANIZATION	GO_NEUROGENESIS	GO_CYTOSKELETON_ORGANIZATION		GO_NEURON_DIFFERENTIATION
AKTIP	GK5	ARHGEF4	9922	IQSEC1	IQ motif and Sec7 domain ArfGEF 1 [Source:HGNC Symbol;Acc:HGNC:29112]	GO_CELL_PROJECTION_ORGANIZATION	GO_NEUROGENESIS	GO_CYTOSKELETON_ORGANIZATION		GO_NEURON_DIFFERENTIATION
AL136218.1	GLUD1	ARID3B	10675	CSPG5	chondroitin sulfate proteoglycan 5 [Source:HGNC Symbol;Acc:HGNC:2467]	GO_CELL_PROJECTION_ORGANIZATION	GO_NEUROGENESIS	GO_CYTOSKELETON_ORGANIZATION				GO_CELL_MORPHOGENESIS	GO_CELLULAR_COMPONENT_MORPHOGENESIS
AL356356.1	GPR135	ARMC3	1952	CELSR2	cadherin EGF LAG seven-pass G-type receptor 2 [Source:HGNC Symbol;Acc:HGNC:3231]	GO_CELL_PROJECTION_ORGANIZATION	GO_NEUROGENESIS		GO_MICROTUBULE_BASED_PROCESS	GO_NEURON_DIFFERENTIATION	GO_CELL_PROJECTION_ASSEMBLY	GO_CELL_MORPHOGENESIS	GO_CELLULAR_COMPONENT_MORPHOGENESIS	GO_MICROTUBULE_BASED_MOVEMENT	GO_CILIUM_ORGANIZATION
ALAS1	GRAMD4	ARNT2	9742	IFT140	intraflagellar transport 140 [Source:HGNC Symbol;Acc:HGNC:29077]	GO_CELL_PROJECTION_ORGANIZATION	GO_NEUROGENESIS		GO_MICROTUBULE_BASED_PROCESS	GO_NEURON_DIFFERENTIATION	GO_CELL_PROJECTION_ASSEMBLY			GO_MICROTUBULE_BASED_MOVEMENT	GO_CILIUM_ORGANIZATION
ALS2CL	GRK5	ARRDC4	8100	IFT88	intraflagellar transport 88 [Source:HGNC Symbol;Acc:HGNC:20606]	GO_CELL_PROJECTION_ORGANIZATION	GO_NEUROGENESIS		GO_MICROTUBULE_BASED_PROCESS	GO_NEURON_DIFFERENTIATION	GO_CELL_PROJECTION_ASSEMBLY			GO_MICROTUBULE_BASED_MOVEMENT	GO_CILIUM_ORGANIZATION
AMOTL2	HBA2	ARVCF	79659	DYNC2H1	dynein cytoplasmic 2 heavy chain 1 [Source:HGNC Symbol;Acc:HGNC:2962]	GO_CELL_PROJECTION_ORGANIZATION	GO_NEUROGENESIS		GO_MICROTUBULE_BASED_PROCESS	GO_NEURON_DIFFERENTIATION	GO_CELL_PROJECTION_ASSEMBLY			GO_MICROTUBULE_BASED_MOVEMENT	GO_CILIUM_ORGANIZATION
AMT	HIP1	ATAD3C	547	KIF1A	kinesin family member 1A [Source:HGNC Symbol;Acc:HGNC:888]	GO_CELL_PROJECTION_ORGANIZATION	GO_NEUROGENESIS		GO_MICROTUBULE_BASED_PROCESS	GO_NEURON_DIFFERENTIATION		GO_CELL_MORPHOGENESIS	GO_CELLULAR_COMPONENT_MORPHOGENESIS	GO_MICROTUBULE_BASED_MOVEMENT
AMY2A	HLA-DPA1	ATP6AP1L	3800	KIF5C	kinesin family member 5C [Source:HGNC Symbol;Acc:HGNC:6325]	GO_CELL_PROJECTION_ORGANIZATION	GO_NEUROGENESIS		GO_MICROTUBULE_BASED_PROCESS	GO_NEURON_DIFFERENTIATION		GO_CELL_MORPHOGENESIS	GO_CELLULAR_COMPONENT_MORPHOGENESIS	GO_MICROTUBULE_BASED_MOVEMENT
AMZ2	HNMT	AXIN2	4851	NOTCH1	notch receptor 1 [Source:HGNC Symbol;Acc:HGNC:7881]	GO_CELL_PROJECTION_ORGANIZATION	GO_NEUROGENESIS			GO_NEURON_DIFFERENTIATION	GO_CELL_PROJECTION_ASSEMBLY	GO_CELL_MORPHOGENESIS	GO_CELLULAR_COMPONENT_MORPHOGENESIS		GO_CILIUM_ORGANIZATION
AMZ2P1	IFT122	BAIAP2	79600	TCTN1	tectonic family member 1 [Source:HGNC Symbol;Acc:HGNC:26113]	GO_CELL_PROJECTION_ORGANIZATION	GO_NEUROGENESIS			GO_NEURON_DIFFERENTIATION	GO_CELL_PROJECTION_ASSEMBLY	GO_CELL_MORPHOGENESIS	GO_CELLULAR_COMPONENT_MORPHOGENESIS		GO_CILIUM_ORGANIZATION
ANGPTL6	IMMP2L	BAIAP3	9423	NTN1	netrin 1 [Source:HGNC Symbol;Acc:HGNC:8029]	GO_CELL_PROJECTION_ORGANIZATION	GO_NEUROGENESIS			GO_NEURON_DIFFERENTIATION	GO_CELL_PROJECTION_ASSEMBLY	GO_CELL_MORPHOGENESIS	GO_CELLULAR_COMPONENT_MORPHOGENESIS
ANKRD13D	IQCK	BCAN	5909	RAP1GAP	RAP1 GTPase activating protein [Source:HGNC Symbol;Acc:HGNC:9858]	GO_CELL_PROJECTION_ORGANIZATION	GO_NEUROGENESIS			GO_NEURON_DIFFERENTIATION	GO_CELL_PROJECTION_ASSEMBLY	GO_CELL_MORPHOGENESIS	GO_CELLULAR_COMPONENT_MORPHOGENESIS
ANKRD65	ITGB4	BCL6	2823	GPM6A	glycoprotein M6A [Source:HGNC Symbol;Acc:HGNC:4460]	GO_CELL_PROJECTION_ORGANIZATION	GO_NEUROGENESIS			GO_NEURON_DIFFERENTIATION	GO_CELL_PROJECTION_ASSEMBLY	GO_CELL_MORPHOGENESIS	GO_CELLULAR_COMPONENT_MORPHOGENESIS
ANKRD9	ITPKC	BGN	54806	AHI1	Abelson helper integration site 1 [Source:HGNC Symbol;Acc:HGNC:21575]	GO_CELL_PROJECTION_ORGANIZATION	GO_NEUROGENESIS			GO_NEURON_DIFFERENTIATION	GO_CELL_PROJECTION_ASSEMBLY				GO_CILIUM_ORGANIZATION
ANKS3	KAZN	BMP7	655	BMP7	bone morphogenetic protein 7 [Source:HGNC Symbol;Acc:HGNC:1074]	GO_CELL_PROJECTION_ORGANIZATION	GO_NEUROGENESIS			GO_NEURON_DIFFERENTIATION		GO_CELL_MORPHOGENESIS	GO_CELLULAR_COMPONENT_MORPHOGENESIS
ANKZF1	KDM3A	BRD1	9355	LHX2	LIM homeobox 2 [Source:HGNC Symbol;Acc:HGNC:6594]	GO_CELL_PROJECTION_ORGANIZATION	GO_NEUROGENESIS			GO_NEURON_DIFFERENTIATION		GO_CELL_MORPHOGENESIS	GO_CELLULAR_COMPONENT_MORPHOGENESIS
ANO8	KHDRBS3	BRSK2	4915	NTRK2	neurotrophic receptor tyrosine kinase 2 [Source:HGNC Symbol;Acc:HGNC:8032]	GO_CELL_PROJECTION_ORGANIZATION	GO_NEUROGENESIS			GO_NEURON_DIFFERENTIATION		GO_CELL_MORPHOGENESIS	GO_CELLULAR_COMPONENT_MORPHOGENESIS
AP3B2	KIF1B	BTAF1	23654	PLXNB2	plexin B2 [Source:HGNC Symbol;Acc:HGNC:9104]	GO_CELL_PROJECTION_ORGANIZATION	GO_NEUROGENESIS			GO_NEURON_DIFFERENTIATION		GO_CELL_MORPHOGENESIS	GO_CELLULAR_COMPONENT_MORPHOGENESIS
APBB1	KIF5A	BTG2	4504	MT3	metallothionein 3 [Source:HGNC Symbol;Acc:HGNC:7408]	GO_CELL_PROJECTION_ORGANIZATION	GO_NEUROGENESIS			GO_NEURON_DIFFERENTIATION		GO_CELL_MORPHOGENESIS	GO_CELLULAR_COMPONENT_MORPHOGENESIS
APOC1	LIPE-AS1	C11orf95	85442	KNDC1	kinase non-catalytic C-lobe domain containing 1 [Source:HGNC Symbol;Acc:HGNC:29374]	GO_CELL_PROJECTION_ORGANIZATION	GO_NEUROGENESIS			GO_NEURON_DIFFERENTIATION		GO_CELL_MORPHOGENESIS	GO_CELLULAR_COMPONENT_MORPHOGENESIS
APOE	LRIG1	C19orf18	5803	PTPRZ1	protein tyrosine phosphatase receptor type Z1 [Source:HGNC Symbol;Acc:HGNC:9685]	GO_CELL_PROJECTION_ORGANIZATION	GO_NEUROGENESIS			GO_NEURON_DIFFERENTIATION		GO_CELL_MORPHOGENESIS	GO_CELLULAR_COMPONENT_MORPHOGENESIS
APOO	LRRN2	C1orf194	7477	WNT7B	Wnt family member 7B [Source:HGNC Symbol;Acc:HGNC:12787]	GO_CELL_PROJECTION_ORGANIZATION	GO_NEUROGENESIS			GO_NEURON_DIFFERENTIATION		GO_CELL_MORPHOGENESIS	GO_CELLULAR_COMPONENT_MORPHOGENESIS
ARC	LYPLAL1	C1orf198	8660	IRS2	insulin receptor substrate 2 [Source:HGNC Symbol;Acc:HGNC:6126]	GO_CELL_PROJECTION_ORGANIZATION	GO_NEUROGENESIS			GO_NEURON_DIFFERENTIATION		GO_CELL_MORPHOGENESIS	GO_CELLULAR_COMPONENT_MORPHOGENESIS
ARHGAP19	MANBA	C1orf61	4038	LRP4	LDL receptor related protein 4 [Source:HGNC Symbol;Acc:HGNC:6696]	GO_CELL_PROJECTION_ORGANIZATION	GO_NEUROGENESIS			GO_NEURON_DIFFERENTIATION		GO_CELL_MORPHOGENESIS	GO_CELLULAR_COMPONENT_MORPHOGENESIS
ARHGAP19-SLIT1	MN1	C20orf194	7422	VEGFA	vascular endothelial growth factor A [Source:HGNC Symbol;Acc:HGNC:12680]	GO_CELL_PROJECTION_ORGANIZATION	GO_NEUROGENESIS			GO_NEURON_DIFFERENTIATION		GO_CELL_MORPHOGENESIS	GO_CELLULAR_COMPONENT_MORPHOGENESIS
ARHGAP33	MTHFD2L	C20orf96	23768	FLRT2	fibronectin leucine rich transmembrane protein 2 [Source:HGNC Symbol;Acc:HGNC:3761]	GO_CELL_PROJECTION_ORGANIZATION	GO_NEUROGENESIS			GO_NEURON_DIFFERENTIATION		GO_CELL_MORPHOGENESIS	GO_CELLULAR_COMPONENT_MORPHOGENESIS
ARHGAP4	MTMR10	C2orf72	3897	L1CAM	L1 cell adhesion molecule [Source:HGNC Symbol;Acc:HGNC:6470]	GO_CELL_PROJECTION_ORGANIZATION	GO_NEUROGENESIS			GO_NEURON_DIFFERENTIATION		GO_CELL_MORPHOGENESIS	GO_CELLULAR_COMPONENT_MORPHOGENESIS
ARHGAP8	MTMR3	C4orf47	816	CAMK2B	calcium/calmodulin dependent protein kinase II beta [Source:HGNC Symbol;Acc:HGNC:1461]	GO_CELL_PROJECTION_ORGANIZATION	GO_NEUROGENESIS			GO_NEURON_DIFFERENTIATION		GO_CELL_MORPHOGENESIS	GO_CELLULAR_COMPONENT_MORPHOGENESIS
ARHGEF25	MTSS1	C6orf118	79791	FBXO31	F-box protein 31 [Source:HGNC Symbol;Acc:HGNC:16510]	GO_CELL_PROJECTION_ORGANIZATION	GO_NEUROGENESIS			GO_NEURON_DIFFERENTIATION		GO_CELL_MORPHOGENESIS	GO_CELLULAR_COMPONENT_MORPHOGENESIS
ARL2	MVB12B	C8orf44	26012	NSMF	NMDA receptor synaptonuclear signaling and neuronal migration factor [Source:HGNC Symbol;Acc:HGNC:29843]	GO_CELL_PROJECTION_ORGANIZATION	GO_NEUROGENESIS			GO_NEURON_DIFFERENTIATION		GO_CELL_MORPHOGENESIS	GO_CELLULAR_COMPONENT_MORPHOGENESIS
ARMC2	MYEF2	C9orf24	79006	METRN	meteorin, glial cell differentiation regulator [Source:HGNC Symbol;Acc:HGNC:14151]	GO_CELL_PROJECTION_ORGANIZATION	GO_NEUROGENESIS			GO_NEURON_DIFFERENTIATION		GO_CELL_MORPHOGENESIS	GO_CELLULAR_COMPONENT_MORPHOGENESIS
ARMCX4	NCOA1	CA11	57498	KIDINS220	kinase D interacting substrate 220 [Source:HGNC Symbol;Acc:HGNC:29508]	GO_CELL_PROJECTION_ORGANIZATION	GO_NEUROGENESIS			GO_NEURON_DIFFERENTIATION		GO_CELL_MORPHOGENESIS	GO_CELLULAR_COMPONENT_MORPHOGENESIS
ARSA	NDUFAF5	CAB39L	54437	SEMA5B	semaphorin 5B [Source:HGNC Symbol;Acc:HGNC:10737]	GO_CELL_PROJECTION_ORGANIZATION	GO_NEUROGENESIS			GO_NEURON_DIFFERENTIATION		GO_CELL_MORPHOGENESIS	GO_CELLULAR_COMPONENT_MORPHOGENESIS
ASIC1	NPHP3	CACNA1H	10509	SEMA4B	semaphorin 4B [Source:HGNC Symbol;Acc:HGNC:10730]	GO_CELL_PROJECTION_ORGANIZATION	GO_NEUROGENESIS			GO_NEURON_DIFFERENTIATION		GO_CELL_MORPHOGENESIS	GO_CELLULAR_COMPONENT_MORPHOGENESIS
ASMTL-AS1	NTRK3	CACNA1I	55816	DOK5	docking protein 5 [Source:HGNC Symbol;Acc:HGNC:16173]	GO_CELL_PROJECTION_ORGANIZATION	GO_NEUROGENESIS			GO_NEURON_DIFFERENTIATION		GO_CELL_MORPHOGENESIS	GO_CELLULAR_COMPONENT_MORPHOGENESIS
ASNS	PEX1	CACNA2D2	4684	NCAM1	neural cell adhesion molecule 1 [Source:HGNC Symbol;Acc:HGNC:7656]	GO_CELL_PROJECTION_ORGANIZATION	GO_NEUROGENESIS			GO_NEURON_DIFFERENTIATION		GO_CELL_MORPHOGENESIS	GO_CELLULAR_COMPONENT_MORPHOGENESIS
ASPRV1	PFKFB3	CACNB1	780	DDR1	discoidin domain receptor tyrosine kinase 1 [Source:HGNC Symbol;Acc:HGNC:2730]	GO_CELL_PROJECTION_ORGANIZATION	GO_NEUROGENESIS			GO_NEURON_DIFFERENTIATION		GO_CELL_MORPHOGENESIS	GO_CELLULAR_COMPONENT_MORPHOGENESIS
ASPSCR1	PHACTR1	CADM4	51347	TAOK3	TAO kinase 3 [Source:HGNC Symbol;Acc:HGNC:18133]	GO_CELL_PROJECTION_ORGANIZATION	GO_NEUROGENESIS			GO_NEURON_DIFFERENTIATION		GO_CELL_MORPHOGENESIS	GO_CELLULAR_COMPONENT_MORPHOGENESIS
ATAT1	PHKB	CAMK2B	65009	NDRG4	NDRG family member 4 [Source:HGNC Symbol;Acc:HGNC:14466]	GO_CELL_PROJECTION_ORGANIZATION	GO_NEUROGENESIS			GO_NEURON_DIFFERENTIATION
ATG16L2	PRIMPOL	CASKIN1	7832	BTG2	BTG anti-proliferation factor 2 [Source:HGNC Symbol;Acc:HGNC:1131]	GO_CELL_PROJECTION_ORGANIZATION	GO_NEUROGENESIS			GO_NEURON_DIFFERENTIATION
ATG9A	PRNP	CASZ1	183	AGT	angiotensinogen [Source:HGNC Symbol;Acc:HGNC:333]	GO_CELL_PROJECTION_ORGANIZATION	GO_NEUROGENESIS			GO_NEURON_DIFFERENTIATION
ATG9B	PRSS12	CC2D2A	80303	EFHD1	EF-hand domain family member D1 [Source:HGNC Symbol;Acc:HGNC:29556]	GO_CELL_PROJECTION_ORGANIZATION	GO_NEUROGENESIS			GO_NEURON_DIFFERENTIATION
ATP13A4	PTPRN2	CCDC136	54768	HYDIN	HYDIN axonemal central pair apparatus protein [Source:HGNC Symbol;Acc:HGNC:19368]	GO_CELL_PROJECTION_ORGANIZATION		GO_CYTOSKELETON_ORGANIZATION	GO_MICROTUBULE_BASED_PROCESS		GO_CELL_PROJECTION_ASSEMBLY			GO_MICROTUBULE_BASED_MOVEMENT	GO_CILIUM_ORGANIZATION
ATP1A2	PVT1	CCDC146	23639	LRRC6	leucine rich repeat containing 6 [Source:HGNC Symbol;Acc:HGNC:16725]	GO_CELL_PROJECTION_ORGANIZATION		GO_CYTOSKELETON_ORGANIZATION	GO_MICROTUBULE_BASED_PROCESS		GO_CELL_PROJECTION_ASSEMBLY			GO_MICROTUBULE_BASED_MOVEMENT	GO_CILIUM_ORGANIZATION
ATP1B2	REPS1	CCDC173	55036	CCDC40	coiled-coil domain containing 40 [Source:HGNC Symbol;Acc:HGNC:26090]	GO_CELL_PROJECTION_ORGANIZATION		GO_CYTOSKELETON_ORGANIZATION	GO_MICROTUBULE_BASED_PROCESS		GO_CELL_PROJECTION_ASSEMBLY			GO_MICROTUBULE_BASED_MOVEMENT	GO_CILIUM_ORGANIZATION
ATP6V0A1	RPS4Y1	CCDC24	123872	DNAAF1	dynein axonemal assembly factor 1 [Source:HGNC Symbol;Acc:HGNC:30539]	GO_CELL_PROJECTION_ORGANIZATION		GO_CYTOSKELETON_ORGANIZATION	GO_MICROTUBULE_BASED_PROCESS		GO_CELL_PROJECTION_ASSEMBLY			GO_MICROTUBULE_BASED_MOVEMENT	GO_CILIUM_ORGANIZATION
ATP6V0E2	SDCCAG8	CCDC40	83538	TTC25	tetratricopeptide repeat domain 25 [Source:HGNC Symbol;Acc:HGNC:25280]	GO_CELL_PROJECTION_ORGANIZATION		GO_CYTOSKELETON_ORGANIZATION	GO_MICROTUBULE_BASED_PROCESS		GO_CELL_PROJECTION_ASSEMBLY			GO_MICROTUBULE_BASED_MOVEMENT	GO_CILIUM_ORGANIZATION
ATP6V1C2	SEL1L3	CCDC88C	92749	DRC1	dynein regulatory complex subunit 1 [Source:HGNC Symbol;Acc:HGNC:24245]	GO_CELL_PROJECTION_ORGANIZATION		GO_CYTOSKELETON_ORGANIZATION	GO_MICROTUBULE_BASED_PROCESS		GO_CELL_PROJECTION_ASSEMBLY			GO_MICROTUBULE_BASED_MOVEMENT	GO_CILIUM_ORGANIZATION
ATP8A1	SEMA6A	CCND1	27019	DNAI1	dynein axonemal intermediate chain 1 [Source:HGNC Symbol;Acc:HGNC:2954]	GO_CELL_PROJECTION_ORGANIZATION		GO_CYTOSKELETON_ORGANIZATION	GO_MICROTUBULE_BASED_PROCESS		GO_CELL_PROJECTION_ASSEMBLY			GO_MICROTUBULE_BASED_MOVEMENT	GO_CILIUM_ORGANIZATION
ATRIP	SH3BP2	CD74	64446	DNAI2	dynein axonemal intermediate chain 2 [Source:HGNC Symbol;Acc:HGNC:18744]	GO_CELL_PROJECTION_ORGANIZATION		GO_CYTOSKELETON_ORGANIZATION	GO_MICROTUBULE_BASED_PROCESS		GO_CELL_PROJECTION_ASSEMBLY			GO_MICROTUBULE_BASED_MOVEMENT	GO_CILIUM_ORGANIZATION
AVIL	SH3RF3	CDC14B	200162	SPAG17	sperm associated antigen 17 [Source:HGNC Symbol;Acc:HGNC:26620]	GO_CELL_PROJECTION_ORGANIZATION		GO_CYTOSKELETON_ORGANIZATION	GO_MICROTUBULE_BASED_PROCESS		GO_CELL_PROJECTION_ASSEMBLY			GO_MICROTUBULE_BASED_MOVEMENT	GO_CILIUM_ORGANIZATION
AXL	SH3YL1	CDH22	51364	ZMYND10	zinc finger MYND-type containing 10 [Source:HGNC Symbol;Acc:HGNC:19412]	GO_CELL_PROJECTION_ORGANIZATION		GO_CYTOSKELETON_ORGANIZATION	GO_MICROTUBULE_BASED_PROCESS		GO_CELL_PROJECTION_ASSEMBLY			GO_MICROTUBULE_BASED_MOVEMENT	GO_CILIUM_ORGANIZATION
B3GNT1	SIRPA	CDRT4	56171	DNAH7	dynein axonemal heavy chain 7 [Source:HGNC Symbol;Acc:HGNC:18661]	GO_CELL_PROJECTION_ORGANIZATION		GO_CYTOSKELETON_ORGANIZATION	GO_MICROTUBULE_BASED_PROCESS		GO_CELL_PROJECTION_ASSEMBLY			GO_MICROTUBULE_BASED_MOVEMENT	GO_CILIUM_ORGANIZATION
B4GALNT4	SLC35E4	CELSR1	79582	SPAG16	sperm associated antigen 16 [Source:HGNC Symbol;Acc:HGNC:23225]	GO_CELL_PROJECTION_ORGANIZATION		GO_CYTOSKELETON_ORGANIZATION	GO_MICROTUBULE_BASED_PROCESS		GO_CELL_PROJECTION_ASSEMBLY			GO_MICROTUBULE_BASED_MOVEMENT	GO_CILIUM_ORGANIZATION
B4GALT2	SLC41A3	CELSR2	57545	CC2D2A	coiled-coil and C2 domain containing 2A [Source:HGNC Symbol;Acc:HGNC:29253]	GO_CELL_PROJECTION_ORGANIZATION		GO_CYTOSKELETON_ORGANIZATION	GO_MICROTUBULE_BASED_PROCESS		GO_CELL_PROJECTION_ASSEMBLY				GO_CILIUM_ORGANIZATION
BAHD1	SLC6A11	CEP112	9696	CROCC	ciliary rootlet coiled-coil, rootletin [Source:HGNC Symbol;Acc:HGNC:21299]	GO_CELL_PROJECTION_ORGANIZATION		GO_CYTOSKELETON_ORGANIZATION	GO_MICROTUBULE_BASED_PROCESS		GO_CELL_PROJECTION_ASSEMBLY				GO_CILIUM_ORGANIZATION
BAI1	SLCO1C1	CERK	10142	AKAP9	A-kinase anchoring protein 9 [Source:HGNC Symbol;Acc:HGNC:379]	GO_CELL_PROJECTION_ORGANIZATION		GO_CYTOSKELETON_ORGANIZATION	GO_MICROTUBULE_BASED_PROCESS		GO_CELL_PROJECTION_ASSEMBLY				GO_CILIUM_ORGANIZATION
BAIAP2-AS1	SMOX	CHD5	7840	ALMS1	ALMS1 centrosome and basal body associated protein [Source:HGNC Symbol;Acc:HGNC:428]	GO_CELL_PROJECTION_ORGANIZATION		GO_CYTOSKELETON_ORGANIZATION	GO_MICROTUBULE_BASED_PROCESS		GO_CELL_PROJECTION_ASSEMBLY				GO_CILIUM_ORGANIZATION
BBOX1	SPARCL1	CHRDL1	54839	LRRC49	leucine rich repeat containing 49 [Source:HGNC Symbol;Acc:HGNC:25965]	GO_CELL_PROJECTION_ORGANIZATION		GO_CYTOSKELETON_ORGANIZATION	GO_MICROTUBULE_BASED_PROCESS		GO_CELL_PROJECTION_ASSEMBLY				GO_CILIUM_ORGANIZATION
BBS2	SPATA13	CLASP2	89765	RSPH1	radial spoke head component 1 [Source:HGNC Symbol;Acc:HGNC:12371]	GO_CELL_PROJECTION_ORGANIZATION		GO_CYTOSKELETON_ORGANIZATION	GO_MICROTUBULE_BASED_PROCESS		GO_CELL_PROJECTION_ASSEMBLY				GO_CILIUM_ORGANIZATION
BBS5	SUN1	CLDN5	8555	CDC14B	cell division cycle 14B [Source:HGNC Symbol;Acc:HGNC:1719]	GO_CELL_PROJECTION_ORGANIZATION		GO_CYTOSKELETON_ORGANIZATION	GO_MICROTUBULE_BASED_PROCESS		GO_CELL_PROJECTION_ASSEMBLY				GO_CILIUM_ORGANIZATION
BCAM	TAPT1	CLU	91147	TMEM67	transmembrane protein 67 [Source:HGNC Symbol;Acc:HGNC:28396]	GO_CELL_PROJECTION_ORGANIZATION		GO_CYTOSKELETON_ORGANIZATION	GO_MICROTUBULE_BASED_PROCESS		GO_CELL_PROJECTION_ASSEMBLY				GO_CILIUM_ORGANIZATION
BDH2	TLE4	CLYBL	5064	PALM	paralemmin [Source:HGNC Symbol;Acc:HGNC:8594]	GO_CELL_PROJECTION_ORGANIZATION		GO_CYTOSKELETON_ORGANIZATION			GO_CELL_PROJECTION_ASSEMBLY	GO_CELL_MORPHOGENESIS
BEND5	TMEM255A	CMIP	116985	ARAP1	ArfGAP with RhoGAP domain, ankyrin repeat and PH domain 1 [Source:HGNC Symbol;Acc:HGNC:16925]	GO_CELL_PROJECTION_ORGANIZATION		GO_CYTOSKELETON_ORGANIZATION			GO_CELL_PROJECTION_ASSEMBLY	GO_CELL_MORPHOGENESIS
BEX1	TMTC2	CNIH2	88	ACTN2	actinin alpha 2 [Source:HGNC Symbol;Acc:HGNC:164]	GO_CELL_PROJECTION_ORGANIZATION		GO_CYTOSKELETON_ORGANIZATION			GO_CELL_PROJECTION_ASSEMBLY		GO_CELLULAR_COMPONENT_MORPHOGENESIS
BEX2	TTTY14	COG7	4867	NPHP1	nephrocystin 1 [Source:HGNC Symbol;Acc:HGNC:7905]	GO_CELL_PROJECTION_ORGANIZATION		GO_CYTOSKELETON_ORGANIZATION			GO_CELL_PROJECTION_ASSEMBLY				GO_CILIUM_ORGANIZATION
BEX4	USP54	COL18A1	51196	PLCE1	phospholipase C epsilon 1 [Source:HGNC Symbol;Acc:HGNC:17175]	GO_CELL_PROJECTION_ORGANIZATION		GO_CYTOSKELETON_ORGANIZATION			GO_CELL_PROJECTION_ASSEMBLY
BIN1	VAC14	COL9A3	83543	AIF1L	allograft inflammatory factor 1 like [Source:HGNC Symbol;Acc:HGNC:28904]	GO_CELL_PROJECTION_ORGANIZATION		GO_CYTOSKELETON_ORGANIZATION			GO_CELL_PROJECTION_ASSEMBLY
BLID	VPS13D	COLEC12	10763	NES	nestin [Source:HGNC Symbol;Acc:HGNC:7756]	GO_CELL_PROJECTION_ORGANIZATION		GO_CYTOSKELETON_ORGANIZATION				GO_CELL_MORPHOGENESIS	GO_CELLULAR_COMPONENT_MORPHOGENESIS
BLVRB	WDR78	COMT	57728	WDR19	WD repeat domain 19 [Source:HGNC Symbol;Acc:HGNC:18340]	GO_CELL_PROJECTION_ORGANIZATION			GO_MICROTUBULE_BASED_PROCESS		GO_CELL_PROJECTION_ASSEMBLY	GO_CELL_MORPHOGENESIS		GO_MICROTUBULE_BASED_MOVEMENT	GO_CILIUM_ORGANIZATION
BMPR1B	ZMYM2	CORO2B	55112	WDR60	WD repeat domain 60 [Source:HGNC Symbol;Acc:HGNC:21862]	GO_CELL_PROJECTION_ORGANIZATION			GO_MICROTUBULE_BASED_PROCESS		GO_CELL_PROJECTION_ASSEMBLY			GO_MICROTUBULE_BASED_MOVEMENT	GO_CILIUM_ORGANIZATION
BOK	ZNF318	CPNE2	83657	DYNLRB2	dynein light chain roadblock-type 2 [Source:HGNC Symbol;Acc:HGNC:15467]	GO_CELL_PROJECTION_ORGANIZATION			GO_MICROTUBULE_BASED_PROCESS		GO_CELL_PROJECTION_ASSEMBLY			GO_MICROTUBULE_BASED_MOVEMENT	GO_CILIUM_ORGANIZATION
BRICD5	ZNF532	CRB2	6103	RPGR	retinitis pigmentosa GTPase regulator [Source:HGNC Symbol;Acc:HGNC:10295]	GO_CELL_PROJECTION_ORGANIZATION			GO_MICROTUBULE_BASED_PROCESS		GO_CELL_PROJECTION_ASSEMBLY			GO_MICROTUBULE_BASED_MOVEMENT	GO_CILIUM_ORGANIZATION
BRSK1	ZNF589	CROCC	11158	RABL2B	RAB, member of RAS oncogene family like 2B [Source:HGNC Symbol;Acc:HGNC:9800]	GO_CELL_PROJECTION_ORGANIZATION			GO_MICROTUBULE_BASED_PROCESS		GO_CELL_PROJECTION_ASSEMBLY			GO_MICROTUBULE_BASED_MOVEMENT	GO_CILIUM_ORGANIZATION
BSCL2	ZNF862	CRY2	83659	TEKT1	tektin 1 [Source:HGNC Symbol;Acc:HGNC:15534]	GO_CELL_PROJECTION_ORGANIZATION			GO_MICROTUBULE_BASED_PROCESS		GO_CELL_PROJECTION_ASSEMBLY			GO_MICROTUBULE_BASED_MOVEMENT	GO_CILIUM_ORGANIZATION
BX936347.1		CRYAB	199223	TTC21A	tetratricopeptide repeat domain 21A [Source:HGNC Symbol;Acc:HGNC:30761]	GO_CELL_PROJECTION_ORGANIZATION			GO_MICROTUBULE_BASED_PROCESS					GO_MICROTUBULE_BASED_MOVEMENT	GO_CILIUM_ORGANIZATION
BZRAP1		CRYL1	5990	RFX2	regulatory factor X2 [Source:HGNC Symbol;Acc:HGNC:9983]	GO_CELL_PROJECTION_ORGANIZATION					GO_CELL_PROJECTION_ASSEMBLY		GO_CELLULAR_COMPONENT_MORPHOGENESIS		GO_CILIUM_ORGANIZATION
C10orf35		CRYM	5992	RFX4	regulatory factor X4 [Source:HGNC Symbol;Acc:HGNC:9985]	GO_CELL_PROJECTION_ORGANIZATION					GO_CELL_PROJECTION_ASSEMBLY				GO_CILIUM_ORGANIZATION
C11orf84		CSGALNACT1	27152	INTU	inturned planar cell polarity protein [Source:HGNC Symbol;Acc:HGNC:29239]	GO_CELL_PROJECTION_ORGANIZATION					GO_CELL_PROJECTION_ASSEMBLY				GO_CILIUM_ORGANIZATION
C11orf94		CSPG5	9759	HDAC4	histone deacetylase 4 [Source:HGNC Symbol;Acc:HGNC:14063]	GO_CELL_PROJECTION_ORGANIZATION					GO_CELL_PROJECTION_ASSEMBLY
C14orf132		CSPP1	7410	VAV2	vav guanine nucleotide exchange factor 2 [Source:HGNC Symbol;Acc:HGNC:12658]	GO_CELL_PROJECTION_ORGANIZATION					GO_CELL_PROJECTION_ASSEMBLY
C14orf37		CTIF	50649	ARHGEF4	Rho guanine nucleotide exchange factor 4 [Source:HGNC Symbol;Acc:HGNC:684]	GO_CELL_PROJECTION_ORGANIZATION					GO_CELL_PROJECTION_ASSEMBLY
C14orf79		CUEDC1	57348	TTYH1	tweety family member 1 [Source:HGNC Symbol;Acc:HGNC:13476]	GO_CELL_PROJECTION_ORGANIZATION					GO_CELL_PROJECTION_ASSEMBLY
C15orf59		CYBRD1	92154	MTSS2	MTSS I-BAR domain containing 2 [Source:HGNC Symbol;Acc:HGNC:25094]	GO_CELL_PROJECTION_ORGANIZATION					GO_CELL_PROJECTION_ASSEMBLY
C16orf13		CYFIP2	128344	PIFO	primary cilia formation [Source:HGNC Symbol;Acc:HGNC:27009]	GO_CELL_PROJECTION_ORGANIZATION
C16orf80		CYP27C1	6904	TBCD	tubulin folding cofactor D [Source:HGNC Symbol;Acc:HGNC:11581]		GO_NEUROGENESIS	GO_CYTOSKELETON_ORGANIZATION	GO_MICROTUBULE_BASED_PROCESS	GO_NEURON_DIFFERENTIATION		GO_CELL_MORPHOGENESIS
C16orf93		D2HGDH	166614	DCLK2	doublecortin like kinase 2 [Source:HGNC Symbol;Acc:HGNC:19002]		GO_NEUROGENESIS	GO_CYTOSKELETON_ORGANIZATION	GO_MICROTUBULE_BASED_PROCESS	GO_NEURON_DIFFERENTIATION
C16orf95		DCLK2	604	BCL6	BCL6 transcription repressor [Source:HGNC Symbol;Acc:HGNC:1001]		GO_NEUROGENESIS	GO_CYTOSKELETON_ORGANIZATION		GO_NEURON_DIFFERENTIATION		GO_CELL_MORPHOGENESIS
C17orf70		DDAH1	9620	CELSR1	cadherin EGF LAG seven-pass G-type receptor 1 [Source:HGNC Symbol;Acc:HGNC:1850]		GO_NEUROGENESIS	GO_CYTOSKELETON_ORGANIZATION
C19orf33		DDB2	6507	SLC1A3	solute carrier family 1 member 3 [Source:HGNC Symbol;Acc:HGNC:10941]		GO_NEUROGENESIS			GO_NEURON_DIFFERENTIATION		GO_CELL_MORPHOGENESIS
C1QA		DDIT4	57178	ZMIZ1	zinc finger MIZ-type containing 1 [Source:HGNC Symbol;Acc:HGNC:16493]		GO_NEUROGENESIS			GO_NEURON_DIFFERENTIATION
C1QB		DDR1	80714	PBX4	PBX homeobox 4 [Source:HGNC Symbol;Acc:HGNC:13403]		GO_NEUROGENESIS			GO_NEURON_DIFFERENTIATION
C1QL1		DENND1A	9394	HS6ST1	heparan sulfate 6-O-sulfotransferase 1 [Source:HGNC Symbol;Acc:HGNC:5201]		GO_NEUROGENESIS			GO_NEURON_DIFFERENTIATION
C1QL4		DENND6B	6657	SOX2	SRY-box transcription factor 2 [Source:HGNC Symbol;Acc:HGNC:11195]		GO_NEUROGENESIS			GO_NEURON_DIFFERENTIATION
C1orf158		DHRS12	3400	ID4	inhibitor of DNA binding 4, HLH protein [Source:HGNC Symbol;Acc:HGNC:5363]		GO_NEUROGENESIS			GO_NEURON_DIFFERENTIATION
C1orf192		DKK3	7161	TP73	tumor protein p73 [Source:HGNC Symbol;Acc:HGNC:12003]		GO_NEUROGENESIS			GO_NEURON_DIFFERENTIATION
C1orf204		DNAAF1	54541	DDIT4	DNA damage inducible transcript 4 [Source:HGNC Symbol;Acc:HGNC:24944]		GO_NEUROGENESIS			GO_NEURON_DIFFERENTIATION
C1orf228		DNAH6	6299	SALL1	spalt like transcription factor 1 [Source:HGNC Symbol;Acc:HGNC:10524]		GO_NEUROGENESIS			GO_NEURON_DIFFERENTIATION
C1orf63		DNAH7	26038	CHD5	chromodomain helicase DNA binding protein 5 [Source:HGNC Symbol;Acc:HGNC:16816]		GO_NEUROGENESIS			GO_NEURON_DIFFERENTIATION
C20orf112		DNAI1	23017	FAIM2	Fas apoptotic inhibitory molecule 2 [Source:HGNC Symbol;Acc:HGNC:17067]		GO_NEUROGENESIS			GO_NEURON_DIFFERENTIATION
C20orf195		DNAI2	51704	GPRC5B	G protein-coupled receptor class C group 5 member B [Source:HGNC Symbol;Acc:HGNC:13308]		GO_NEUROGENESIS			GO_NEURON_DIFFERENTIATION
C21orf2		DNER	1840	DTX1	deltex E3 ubiquitin ligase 1 [Source:HGNC Symbol;Acc:HGNC:3060]		GO_NEUROGENESIS			GO_NEURON_DIFFERENTIATION
C22orf43		DOCK7	54897	CASZ1	castor zinc finger 1 [Source:HGNC Symbol;Acc:HGNC:26002]		GO_NEUROGENESIS			GO_NEURON_DIFFERENTIATION
C2CD4C		DOK5	8842	PROM1	prominin 1 [Source:HGNC Symbol;Acc:HGNC:9454]		GO_NEUROGENESIS			GO_NEURON_DIFFERENTIATION
C2orf50		DRC1	4010	LMX1B	LIM homeobox transcription factor 1 beta [Source:HGNC Symbol;Acc:HGNC:6654]		GO_NEUROGENESIS			GO_NEURON_DIFFERENTIATION
C5orf49		DTNA	25925	ZNF521	zinc finger protein 521 [Source:HGNC Symbol;Acc:HGNC:24605]		GO_NEUROGENESIS			GO_NEURON_DIFFERENTIATION
C6ORF165		DTX1	1191	CLU	clusterin [Source:HGNC Symbol;Acc:HGNC:2095]		GO_NEUROGENESIS					GO_CELL_MORPHOGENESIS
C6orf165		DUSP18	20	ABCA2	ATP binding cassette subfamily A member 2 [Source:HGNC Symbol;Acc:HGNC:32]		GO_NEUROGENESIS						GO_CELLULAR_COMPONENT_MORPHOGENESIS
C6orf226		DYNC2H1	2173	FABP7	fatty acid binding protein 7 [Source:HGNC Symbol;Acc:HGNC:3562]		GO_NEUROGENESIS
C6orf229		DYNLRB2	92737	DNER	delta/notch like EGF repeat containing [Source:HGNC Symbol;Acc:HGNC:24456]		GO_NEUROGENESIS
C6orf3		EBF4	54587	MXRA8	matrix remodeling associated 8 [Source:HGNC Symbol;Acc:HGNC:7542]		GO_NEUROGENESIS
C7orf61		ECEL1	55502	HES6	hes family bHLH transcription factor 6 [Source:HGNC Symbol;Acc:HGNC:18254]		GO_NEUROGENESIS
C7orf63		EFCAB1	147495	APCDD1	APC down-regulated 1 [Source:HGNC Symbol;Acc:HGNC:15718]		GO_NEUROGENESIS
C8orf34		EFCAB2	440193	CCDC88C	coiled-coil domain containing 88C [Source:HGNC Symbol;Acc:HGNC:19967]			GO_CYTOSKELETON_ORGANIZATION	GO_MICROTUBULE_BASED_PROCESS			GO_CELL_MORPHOGENESIS
C8orf44-SGK3		EFHC1	23122	CLASP2	cytoplasmic linker associated protein 2 [Source:HGNC Symbol;Acc:HGNC:17078]			GO_CYTOSKELETON_ORGANIZATION	GO_MICROTUBULE_BASED_PROCESS				GO_CELLULAR_COMPONENT_MORPHOGENESIS
C8orf76		EFHC2	164395	TTLL9	tubulin tyrosine ligase like 9 [Source:HGNC Symbol;Acc:HGNC:16118]			GO_CYTOSKELETON_ORGANIZATION	GO_MICROTUBULE_BASED_PROCESS					GO_MICROTUBULE_BASED_MOVEMENT
C9orf117		EFHD1	114327	EFHC1	EF-hand domain containing 1 [Source:HGNC Symbol;Acc:HGNC:16406]			GO_CYTOSKELETON_ORGANIZATION	GO_MICROTUBULE_BASED_PROCESS
C9orf142		ELFN1	10579	TACC2	transforming acidic coiled-coil containing protein 2 [Source:HGNC Symbol;Acc:HGNC:11523]			GO_CYTOSKELETON_ORGANIZATION	GO_MICROTUBULE_BASED_PROCESS
CA2		ELN	5310	PKD1	polycystin 1, transient receptor potential channel interacting [Source:HGNC Symbol;Acc:HGNC:9008]			GO_CYTOSKELETON_ORGANIZATION	GO_MICROTUBULE_BASED_PROCESS
CA9		ENKUR	10297	APC2	APC regulator of WNT signaling pathway 2 [Source:HGNC Symbol;Acc:HGNC:24036]			GO_CYTOSKELETON_ORGANIZATION	GO_MICROTUBULE_BASED_PROCESS
CABIN1		ENO2	22924	MAPRE3	microtubule associated protein RP/EB family member 3 [Source:HGNC Symbol;Acc:HGNC:6892]			GO_CYTOSKELETON_ORGANIZATION	GO_MICROTUBULE_BASED_PROCESS
CABP1		ENOSF1	10426	TUBGCP3	tubulin gamma complex associated protein 3 [Source:HGNC Symbol;Acc:HGNC:18598]			GO_CYTOSKELETON_ORGANIZATION	GO_MICROTUBULE_BASED_PROCESS
CACHD1		FABP7	51673	TPPP3	tubulin polymerization promoting protein family member 3 [Source:HGNC Symbol;Acc:HGNC:24162]			GO_CYTOSKELETON_ORGANIZATION	GO_MICROTUBULE_BASED_PROCESS
CACNA1C		FAIM2	1410	CRYAB	crystallin alpha B [Source:HGNC Symbol;Acc:HGNC:2389]			GO_CYTOSKELETON_ORGANIZATION	GO_MICROTUBULE_BASED_PROCESS
CACNA1G		FAM118A	114793	FMNL2	formin like 2 [Source:HGNC Symbol;Acc:HGNC:18267]			GO_CYTOSKELETON_ORGANIZATION				GO_CELL_MORPHOGENESIS
CALB1		FAM13A	57464	STRIP2	striatin interacting protein 2 [Source:HGNC Symbol;Acc:HGNC:22209]			GO_CYTOSKELETON_ORGANIZATION				GO_CELL_MORPHOGENESIS
CALY		FAM167A	4534	MTM1	myotubularin 1 [Source:HGNC Symbol;Acc:HGNC:7448]			GO_CYTOSKELETON_ORGANIZATION					GO_CELLULAR_COMPONENT_MORPHOGENESIS
CAMK2N1		FAM184A	11214	AKAP13	A-kinase anchoring protein 13 [Source:HGNC Symbol;Acc:HGNC:371]			GO_CYTOSKELETON_ORGANIZATION					GO_CELLULAR_COMPONENT_MORPHOGENESIS
CAMSAP3		FAM189A2	287	ANK2	ankyrin 2 [Source:HGNC Symbol;Acc:HGNC:493]			GO_CYTOSKELETON_ORGANIZATION					GO_CELLULAR_COMPONENT_MORPHOGENESIS
CAPN10		FAM198A	3123	HLA-DRB1	major histocompatibility complex, class II, DR beta 1 [Source:HGNC Symbol;Acc:HGNC:4948]			GO_CYTOSKELETON_ORGANIZATION
CAPN15		FAM19A5	10391	CORO2B	coronin 2B [Source:HGNC Symbol;Acc:HGNC:2256]			GO_CYTOSKELETON_ORGANIZATION
CARKD		FAM228B	55160	ARHGEF10L	Rho guanine nucleotide exchange factor 10 like [Source:HGNC Symbol;Acc:HGNC:25540]			GO_CYTOSKELETON_ORGANIZATION
CARS2		FAM53B	10788	IQGAP2	IQ motif containing GTPase activating protein 2 [Source:HGNC Symbol;Acc:HGNC:6111]			GO_CYTOSKELETON_ORGANIZATION
CASKIN2		FAM81B	2006	ELN	elastin [Source:HGNC Symbol;Acc:HGNC:3327]			GO_CYTOSKELETON_ORGANIZATION
CBFA2T3		FANK1	2670	GFAP	glial fibrillary acidic protein [Source:HGNC Symbol;Acc:HGNC:4235]			GO_CYTOSKELETON_ORGANIZATION
CBX4		FAXDC2	10580	SORBS1	sorbin and SH3 domain containing 1 [Source:HGNC Symbol;Acc:HGNC:14565]			GO_CYTOSKELETON_ORGANIZATION
CBX8		FBLN2	5338	PLD2	phospholipase D2 [Source:HGNC Symbol;Acc:HGNC:9068]			GO_CYTOSKELETON_ORGANIZATION
CBY1		FBXO2	8470	SORBS2	sorbin and SH3 domain containing 2 [Source:HGNC Symbol;Acc:HGNC:24098]			GO_CYTOSKELETON_ORGANIZATION
CC2D1A		FBXO31	57553	MICAL3	microtubule associated monooxygenase, calponin and LIM domain containing 3 [Source:HGNC Symbol;Acc:HGNC:24694]			GO_CYTOSKELETON_ORGANIZATION
CCDC104		FGFR3	23345	SYNE1	spectrin repeat containing nuclear envelope protein 1 [Source:HGNC Symbol;Acc:HGNC:17089]			GO_CYTOSKELETON_ORGANIZATION
CCDC108		FGFRL1	64411	ARAP3	ArfGAP with RhoGAP domain, ankyrin repeat and PH domain 3 [Source:HGNC Symbol;Acc:HGNC:24097]			GO_CYTOSKELETON_ORGANIZATION
CCDC130		FHAD1	9828	ARHGEF17	Rho guanine nucleotide exchange factor 17 [Source:HGNC Symbol;Acc:HGNC:21726]			GO_CYTOSKELETON_ORGANIZATION
CCDC151		FLRT2	361	AQP4	aquaporin 4 [Source:HGNC Symbol;Acc:HGNC:637]				GO_MICROTUBULE_BASED_PROCESS					GO_MICROTUBULE_BASED_MOVEMENT
CCDC159		FMNL2	23247	KIAA0556	KIAA0556 [Source:HGNC Symbol;Acc:HGNC:29068]				GO_MICROTUBULE_BASED_PROCESS					GO_MICROTUBULE_BASED_MOVEMENT
CCDC19		FN3K	57584	ARHGAP21	Rho GTPase activating protein 21 [Source:HGNC Symbol;Acc:HGNC:23725]				GO_MICROTUBULE_BASED_PROCESS					GO_MICROTUBULE_BASED_MOVEMENT
CCDC37		FOS	254263	CNIH2	cornichon family AMPA receptor auxiliary protein 2 [Source:HGNC Symbol;Acc:HGNC:28744]				GO_MICROTUBULE_BASED_PROCESS					GO_MICROTUBULE_BASED_MOVEMENT
CCDC42B		FRZB	8911	CACNA1I	calcium voltage-gated channel subunit alpha1 I [Source:HGNC Symbol;Acc:HGNC:1396]				GO_MICROTUBULE_BASED_PROCESS					GO_MICROTUBULE_BASED_MOVEMENT
CCDC53		GADD45G	79740	ZBBX	zinc finger B-box domain containing [Source:HGNC Symbol;Acc:HGNC:26245]				GO_MICROTUBULE_BASED_PROCESS					GO_MICROTUBULE_BASED_MOVEMENT
CCDC57		GALNS	374654	KIF7	kinesin family member 7 [Source:HGNC Symbol;Acc:HGNC:30497]				GO_MICROTUBULE_BASED_PROCESS					GO_MICROTUBULE_BASED_MOVEMENT
CCDC61		GEMIN8	1768	DNAH6	dynein axonemal heavy chain 6 [Source:HGNC Symbol;Acc:HGNC:2951]				GO_MICROTUBULE_BASED_PROCESS					GO_MICROTUBULE_BASED_MOVEMENT
CCDC65		GFAP	55605	KIF21A	kinesin family member 21A [Source:HGNC Symbol;Acc:HGNC:19349]				GO_MICROTUBULE_BASED_PROCESS					GO_MICROTUBULE_BASED_MOVEMENT
CCDC74A		GLDC	4487	MSX1	msh homeobox 1 [Source:HGNC Symbol;Acc:HGNC:7391]							GO_CELL_MORPHOGENESIS
CCDC74B		GLIS2	64405	CDH22	cadherin 22 [Source:HGNC Symbol;Acc:HGNC:13251]							GO_CELL_MORPHOGENESIS
CCDC84		GMPR	10461	MERTK	MER proto-oncogene, tyrosine kinase [Source:HGNC Symbol;Acc:HGNC:7027]							GO_CELL_MORPHOGENESIS
CCDC85B		GNAO1	80781	COL18A1	collagen type XVIII alpha 1 chain [Source:HGNC Symbol;Acc:HGNC:2195]							GO_CELL_MORPHOGENESIS
CCDC88B		GPM6A	3679	ITGA7	integrin subunit alpha 7 [Source:HGNC Symbol;Acc:HGNC:6143]							GO_CELL_MORPHOGENESIS
CCS		GPM6B	55022	PID1	phosphotyrosine interaction domain containing 1 [Source:HGNC Symbol;Acc:HGNC:26084]								GO_CELLULAR_COMPONENT_MORPHOGENESIS
CCT6P3		GPR153	64753	CCDC136	coiled-coil domain containing 136 [Source:HGNC Symbol;Acc:HGNC:22225]								GO_CELLULAR_COMPONENT_MORPHOGENESIS
CD63		GPRC5B	63827	BCAN	brevican [Source:HGNC Symbol;Acc:HGNC:23059]
CD72		GPSM1	23544	SEZ6L	seizure related 6 homolog like [Source:HGNC Symbol;Acc:HGNC:10763]
CD81		GPX3	9915	ARNT2	aryl hydrocarbon receptor nuclear translocator 2 [Source:HGNC Symbol;Acc:HGNC:16876]
CDC16		GRIK5	3339	HSPG2	heparan sulfate proteoglycan 2 [Source:HGNC Symbol;Acc:HGNC:5273]
CDC42EP4		GUCY1B2	57447	NDRG2	NDRG family member 2 [Source:HGNC Symbol;Acc:HGNC:14460]
CDH24		HDAC4	6506	SLC1A2	solute carrier family 1 member 2 [Source:HGNC Symbol;Acc:HGNC:10940]
CDK10		HDAC6	23054	NCOA6	nuclear receptor coactivator 6 [Source:HGNC Symbol;Acc:HGNC:15936]
CDK2AP1		HECTD4	10991	SLC38A3	solute carrier family 38 member 3 [Source:HGNC Symbol;Acc:HGNC:18044]
CDK5RAP3		HES6	4129	MAOB	monoamine oxidase B [Source:HGNC Symbol;Acc:HGNC:6834]
CDKN1B		HLA-DRA	84662	GLIS2	GLIS family zinc finger 2 [Source:HGNC Symbol;Acc:HGNC:29450]
CDKN2A		HLA-DRB1	1463	NCAN	neurocan [Source:HGNC Symbol;Acc:HGNC:2465]
CDO1		HMBOX1	7122	CLDN5	claudin 5 [Source:HGNC Symbol;Acc:HGNC:2047]
CEBPA		HS6ST1	8313	AXIN2	axin 2 [Source:HGNC Symbol;Acc:HGNC:904]
CEBPG		HSD17B14	286204	CRB2	crumbs cell polarity complex component 2 [Source:HGNC Symbol;Acc:HGNC:18688]
CELF3		HSPB8	2487	FRZB	frizzled related protein [Source:HGNC Symbol;Acc:HGNC:3959]
CELSR3		HSPG2	972	CD74	CD74 molecule [Source:HGNC Symbol;Acc:HGNC:1697]
CEND1		HYDIN	4054	LTBP3	latent transforming growth factor beta binding protein 3 [Source:HGNC Symbol;Acc:HGNC:6716]
CEP95		ICA1L	7538	ZFP36	ZFP36 ring finger protein [Source:HGNC Symbol;Acc:HGNC:12862]
CERS1		ID4	3707	ITPKB	inositol-trisphosphate 3-kinase B [Source:HGNC Symbol;Acc:HGNC:6179]
CERS5		IFT140	222166	MTURN	maturin, neural progenitor differentiation regulator homolog [Source:HGNC Symbol;Acc:HGNC:25457]
CETN2		IFT172	10826	FAXDC2	fatty acid hydroxylase domain containing 2 [Source:HGNC Symbol;Acc:HGNC:1334]
CETN3		IFT88	55885	LMO3	LIM domain only 3 [Source:HGNC Symbol;Acc:HGNC:6643]
CHKA		IGF2	8643	PTCH2	patched 2 [Source:HGNC Symbol;Acc:HGNC:9586]
CHRDL2		IL17D	2353	FOS	Fos proto-oncogene, AP-1 transcription factor subunit [Source:HGNC Symbol;Acc:HGNC:3796]
CHRNB1		INHBB	10974	ADIRF	adipogenesis regulatory factor [Source:HGNC Symbol;Acc:HGNC:24043]
CHST1		INPP5A	341676	NEK5	NIMA related kinase 5 [Source:HGNC Symbol;Acc:HGNC:7748]
CICP14		INTU	23774	BRD1	bromodomain containing 1 [Source:HGNC Symbol;Acc:HGNC:1102]
CIPC		IQCE	3481	IGF2	insulin like growth factor 2 [Source:HGNC Symbol;Acc:HGNC:5466]
CIRBP		IQGAP2	595	CCND1	cyclin D1 [Source:HGNC Symbol;Acc:HGNC:1582]
CISH		IQSEC1	10443	N4BP2L2	NEDD4 binding protein 2 like 2 [Source:HGNC Symbol;Acc:HGNC:26916]
CKB		IRS2	9806	SPOCK2	SPARC (osteonectin), cwcv and kazal like domains proteoglycan 2 [Source:HGNC Symbol;Acc:HGNC:13564]
CLCN2		ITGA7	26013	L3MBTL1	L3MBTL histone methyl-lysine binding protein 1 [Source:HGNC Symbol;Acc:HGNC:15905]
CLDN10		ITM2A	84162	KIAA1109	KIAA1109 [Source:HGNC Symbol;Acc:HGNC:26953]
CLEC3B		ITPKB	4772	NFATC1	nuclear factor of activated T cells 1 [Source:HGNC Symbol;Acc:HGNC:7775]
CLHC1		KCNQ2	4005	LMO2	LIM domain only 2 [Source:HGNC Symbol;Acc:HGNC:6642]
CLIP3		KDM4B	23461	ABCA5	ATP binding cassette subfamily A member 5 [Source:HGNC Symbol;Acc:HGNC:35]
CLK1		KIAA0556	58473	PLEKHB1	pleckstrin homology domain containing B1 [Source:HGNC Symbol;Acc:HGNC:19079]
CNGA3		KIAA1109	51112	TRAPPC12	trafficking protein particle complex 12 [Source:HGNC Symbol;Acc:HGNC:24284]
CNTFR		KIDINS220	9379	NRXN2	neurexin 2 [Source:HGNC Symbol;Acc:HGNC:8009]
CNTNAP1		KIF1A	9066	SYT7	synaptotagmin 7 [Source:HGNC Symbol;Acc:HGNC:11514]
COG4		KIF21A	22878	TRAPPC8	trafficking protein particle complex 8 [Source:HGNC Symbol;Acc:HGNC:29169]
COL11A2		KIF5C	3955	LFNG	LFNG O-fucosylpeptide 3-beta-N-acetylglucosaminyltransferase [Source:HGNC Symbol;Acc:HGNC:6560]
COL9A1		KIF7	22955	SCMH1	Scm polycomb group protein homolog 1 [Source:HGNC Symbol;Acc:HGNC:19003]
COMP		KLHL25	219670	ENKUR	enkurin, TRPC channel interacting protein [Source:HGNC Symbol;Acc:HGNC:28388]
COQ10A		KNDC1	23208	SYT11	synaptotagmin 11 [Source:HGNC Symbol;Acc:HGNC:19239]
COQ3		L1CAM	114088	TRIM9	tripartite motif containing 9 [Source:HGNC Symbol;Acc:HGNC:16288]
CORO1A		L3MBTL1	29800	ZDHHC1	zinc finger DHHC-type containing 1 [Source:HGNC Symbol;Acc:HGNC:17916]
CORO6		LFNG	1643	DDB2	damage specific DNA binding protein 2 [Source:HGNC Symbol;Acc:HGNC:2718]
COX19		LHX2	9627	SNCAIP	synuclein alpha interacting protein [Source:HGNC Symbol;Acc:HGNC:11139]
CPE		LINC-PINT	9254	CACNA2D2	calcium voltage-gated channel auxiliary subunit alpha2delta 2 [Source:HGNC Symbol;Acc:HGNC:1400]
CPNE4		LINC00461	23576	DDAH1	dimethylarginine dimethylaminohydrolase 1 [Source:HGNC Symbol;Acc:HGNC:2715]
CPSF1		LITAF	83719	YPEL3	yippee like 3 [Source:HGNC Symbol;Acc:HGNC:18327]
CPT1C		LMBRD1	7145	TNS1	tensin 1 [Source:HGNC Symbol;Acc:HGNC:11973]
CRABP2		LMF1	392617	ELFN1	extracellular leucine rich repeat and fibronectin type III domain containing 1 [Source:HGNC Symbol;Acc:HGNC:33154]
CREG1		LMO2	421	ARVCF	ARVCF delta catenin family member [Source:HGNC Symbol;Acc:HGNC:728]
CRHR1		LMO3	782	CACNB1	calcium voltage-gated channel auxiliary subunit beta 1 [Source:HGNC Symbol;Acc:HGNC:1401]
CRIP2		LMX1B	6529	SLC6A1	solute carrier family 6 member 1 [Source:HGNC Symbol;Acc:HGNC:11042]
CRLF1		LPAR4	199731	CADM4	cell adhesion molecule 4 [Source:HGNC Symbol;Acc:HGNC:30825]
CRLS1		LPCAT1	57449	PLEKHG5	pleckstrin homology and RhoGEF domain containing G5 [Source:HGNC Symbol;Acc:HGNC:29105]
CRNDE		LRP2BP	1130	LYST	lysosomal trafficking regulator [Source:HGNC Symbol;Acc:HGNC:1968]
CROT		LRP4	23678	SGK3	serum/glucocorticoid regulated kinase family member 3 [Source:HGNC Symbol;Acc:HGNC:10812]
CSAD		LRRC23	3164	NR4A1	nuclear receptor subfamily 4 group A member 1 [Source:HGNC Symbol;Acc:HGNC:7980]
CST3		LRRC27	378938	MALAT1	metastasis associated lung adenocarcinoma transcript 1 [Source:HGNC Symbol;Acc:HGNC:29665]
CTB-102L5.4		LRRC49	54832	VPS13C	vacuolar protein sorting 13 homolog C [Source:HGNC Symbol;Acc:HGNC:23594]
CTC-786C10.1		LRRC6	2901	GRIK5	glutamate ionotropic receptor kainate type subunit 5 [Source:HGNC Symbol;Acc:HGNC:4583]
CTD-2132N18.3		LTBP3	79618	HMBOX1	homeobox containing 1 [Source:HGNC Symbol;Acc:HGNC:26137]
CTD-2228K2.5		LYST	2026	ENO2	enolase 2 [Source:HGNC Symbol;Acc:HGNC:3353]
CTD-2228K2.7		MALAT1	165	AEBP1	AE binding protein 1 [Source:HGNC Symbol;Acc:HGNC:303]
CTD-2517M14.5		MAOB	9509	ADAMTS2	ADAM metallopeptidase with thrombospondin type 1 motif 2 [Source:HGNC Symbol;Acc:HGNC:218]
CTD-2517M22.14		MAP1B	5602	MAPK10	mitogen-activated protein kinase 10 [Source:HGNC Symbol;Acc:HGNC:6872]
CTD-2535L24.2		MAP2	10628	TXNIP	thioredoxin interacting protein [Source:HGNC Symbol;Acc:HGNC:16952]
CTD-2587H24.4		MAP6	9984	THOC1	THO complex 1 [Source:HGNC Symbol;Acc:HGNC:19070]
CTD-3018O17.3		MAPK10	9727	RAB11FIP3	RAB11 family interacting protein 3 [Source:HGNC Symbol;Acc:HGNC:17224]
CUL9		MAPK4	9679	FAM53B	family with sequence similarity 53 member B [Source:HGNC Symbol;Acc:HGNC:28968]
CX3CL1		MAPK8IP1	57537	SORCS2	sortilin related VPS10 domain containing receptor 2 [Source:HGNC Symbol;Acc:HGNC:16698]
CXCR4		MAPRE3	91949	COG7	component of oligomeric golgi complex 7 [Source:HGNC Symbol;Acc:HGNC:18622]
CXorf30		MCF2L	11159	RABL2A	RAB, member of RAS oncogene family like 2A [Source:HGNC Symbol;Acc:HGNC:9799]
CYHR1		MEGF6	138151	NACC2	NACC family member 2 [Source:HGNC Symbol;Acc:HGNC:23846]
DACT1		MERTK	23090	ZNF423	zinc finger protein 423 [Source:HGNC Symbol;Acc:HGNC:16762]
DALRD3		METRN	29801	ZDHHC8	zinc finger DHHC-type palmitoyltransferase 8 [Source:HGNC Symbol;Acc:HGNC:18474]
DAW1		METTL7A	340348	TSPAN33	tetraspanin 33 [Source:HGNC Symbol;Acc:HGNC:28743]
DCN		MICAL3	6256	RXRA	retinoid X receptor alpha [Source:HGNC Symbol;Acc:HGNC:10477]
DCST1		MICALL2	53904	MYO3A	myosin IIIA [Source:HGNC Symbol;Acc:HGNC:7601]
DCTN1		MLC1	5745	PTH1R	parathyroid hormone 1 receptor [Source:HGNC Symbol;Acc:HGNC:9608]
DCXR		MLH3	113026	PLCD3	phospholipase C delta 3 [Source:HGNC Symbol;Acc:HGNC:9061]
DDX26B		MOK	149473	CCDC24	coiled-coil domain containing 24 [Source:HGNC Symbol;Acc:HGNC:28688]
DDX3Y		MROH7-TTC4	80790	CMIP	c-Maf inducing protein [Source:HGNC Symbol;Acc:HGNC:24319]
DDX59		MSI1	10188	TNK2	tyrosine kinase non receptor 2 [Source:HGNC Symbol;Acc:HGNC:19297]
DECR1		MSX1	117	ADCYAP1R1	ADCYAP receptor type I [Source:HGNC Symbol;Acc:HGNC:242]
DFNB31		MT3	57706	DENND1A	DENN domain containing 1A [Source:HGNC Symbol;Acc:HGNC:29324]
DGAT1		MTM1	10144	FAM13A	family with sequence similarity 13 member A [Source:HGNC Symbol;Acc:HGNC:19367]
DGCR5		MTSS1L	2846	LPAR4	lysophosphatidic acid receptor 4 [Source:HGNC Symbol;Acc:HGNC:4478]
DHX58		MTURN	23263	MCF2L	MCF.2 cell line derived transforming sequence like [Source:HGNC Symbol;Acc:HGNC:14576]
DIO3OS		MXI1	84249	PSD2	pleckstrin and Sec7 domain containing 2 [Source:HGNC Symbol;Acc:HGNC:19092]
DISP2		MXRA8	57139	RGL3	ral guanine nucleotide dissociation stimulator like 3 [Source:HGNC Symbol;Acc:HGNC:30282]
DKFZP761J1410		MYO3A	79888	LPCAT1	lysophosphatidylcholine acyltransferase 1 [Source:HGNC Symbol;Acc:HGNC:25718]
DLG5		MYO7A	91851	CHRDL1	chordin like 1 [Source:HGNC Symbol;Acc:HGNC:29861]
DLGAP1-AS1		N4BP2L1	2261	FGFR3	fibroblast growth factor receptor 3 [Source:HGNC Symbol;Acc:HGNC:3690]
DLGAP1-AS2		N4BP2L2	53834	FGFRL1	fibroblast growth factor receptor like 1 [Source:HGNC Symbol;Acc:HGNC:3693]
DNAAF3		NACC2	55790	CSGALNACT1	chondroitin sulfate N-acetylgalactosaminyltransferase 1 [Source:HGNC Symbol;Acc:HGNC:24290]
DNAH9		NBAS	9479	MAPK8IP1	mitogen-activated protein kinase 8 interacting protein 1 [Source:HGNC Symbol;Acc:HGNC:6882]
DNAJB13		NCAM1	3625	INHBB	inhibin subunit beta B [Source:HGNC Symbol;Acc:HGNC:6067]
DNAJB2		NCAN	10912	GADD45G	growth arrest and DNA damage inducible gamma [Source:HGNC Symbol;Acc:HGNC:4097]
DNAJB5		NCOA6	81617	CAB39L	calcium binding protein 39 like [Source:HGNC Symbol;Acc:HGNC:20290]
DNAJC4		NDRG2	1408	CRY2	cryptochrome circadian regulator 2 [Source:HGNC Symbol;Acc:HGNC:2385]
DNASE1L2		NDRG4	150290	DUSP18	dual specificity phosphatase 18 [Source:HGNC Symbol;Acc:HGNC:18484]
DOK4		NEAT1	84152	PPP1R1B	protein phosphatase 1 regulatory inhibitor subunit 1B [Source:HGNC Symbol;Acc:HGNC:9287]
DOK7		NEK11	5934	RBL2	RB transcriptional corepressor like 2 [Source:HGNC Symbol;Acc:HGNC:9894]
DPP7		NEK5	64788	LMF1	lipase maturation factor 1 [Source:HGNC Symbol;Acc:HGNC:14154]
DPYSL4		NELFA	8938	BAIAP3	BAI1 associated protein 3 [Source:HGNC Symbol;Acc:HGNC:948]
DTX3		NES	54960	GEMIN8	gem nuclear organelle associated protein 8 [Source:HGNC Symbol;Acc:HGNC:26044]
DUSP1		NFAT5	23209	MLC1	modulator of VRAC current 1 [Source:HGNC Symbol;Acc:HGNC:17082]
DUSP3		NFATC1	26232	FBXO2	F-box protein 2 [Source:HGNC Symbol;Acc:HGNC:13581]
DVL1		NFIX	1312	COMT	catechol-O-methyltransferase [Source:HGNC Symbol;Acc:HGNC:2228]
DYRK1B		NOTCH1	7253	TSHR	thyroid stimulating hormone receptor [Source:HGNC Symbol;Acc:HGNC:12373]
DZIP1		NOTUM	6196	RPS6KA2	ribosomal protein S6 kinase A2 [Source:HGNC Symbol;Acc:HGNC:10431]
E4F1		NOVA1	283131	NEAT1	nuclear paraspeckle assembly transcript 1 [Source:HGNC Symbol;Acc:HGNC:30815]
ECHDC2		NPHP1	9719	ADAMTSL2	ADAMTS like 2 [Source:HGNC Symbol;Acc:HGNC:14631]
EEF1A2		NR4A1	54507	ADAMTSL4	ADAMTS like 4 [Source:HGNC Symbol;Acc:HGNC:19706]
EFCAB12		NRXN2	230	ALDOC	aldolase, fructose-bisphosphate C [Source:HGNC Symbol;Acc:HGNC:418]
EFCAB4A		NSMF	64122	FN3K	fructosamine 3 kinase [Source:HGNC Symbol;Acc:HGNC:24822]
EFNA3		NTN1	10725	NFAT5	nuclear factor of activated T cells 5 [Source:HGNC Symbol;Acc:HGNC:7774]
EFNA4		NTRK2	7450	VWF	von Willebrand factor [Source:HGNC Symbol;Acc:HGNC:12726]
EFS		OSBP2	2199	FBLN2	fibulin 2 [Source:HGNC Symbol;Acc:HGNC:3601]
EGR1		P2RX5-TAX1BP3	7466	WFS1	wolframin ER transmembrane glycoprotein [Source:HGNC Symbol;Acc:HGNC:12762]
EIF1B		PALM	10472	ZBTB18	zinc finger and BTB domain containing 18 [Source:HGNC Symbol;Acc:HGNC:13030]
EIF2AK4		PAMR1	4784	NFIX	nuclear factor I X [Source:HGNC Symbol;Acc:HGNC:7788]
ELL3		PAX6	27122	DKK3	dickkopf WNT signaling pathway inhibitor 3 [Source:HGNC Symbol;Acc:HGNC:2893]
ELMO2		PBX4	9099	USP2	ubiquitin specific peptidase 2 [Source:HGNC Symbol;Acc:HGNC:12618]
ELMOD3		PBXIP1	1428	CRYM	crystallin mu [Source:HGNC Symbol;Acc:HGNC:2418]
EMD		PCBP3	7469	NELFA	negative elongation factor complex member A [Source:HGNC Symbol;Acc:HGNC:12768]
EML2		PCGF5	54039	PCBP3	poly(rC) binding protein 3 [Source:HGNC Symbol;Acc:HGNC:8651]
EML3		PCP4L1	100529215	ZNF559-ZNF177	ZNF559-ZNF177 readthrough [Source:HGNC Symbol;Acc:HGNC:42964]
EMX2		PDE8B	26152	ZNF337	zinc finger protein 337 [Source:HGNC Symbol;Acc:HGNC:15809]
ENKD1		PDZD4	4601	MXI1	MAX interactor 1, dimerization protein [Source:HGNC Symbol;Acc:HGNC:7534]
ENOPH1		PHF11	642819	ZNF487	zinc finger protein 487 [Source:HGNC Symbol;Acc:HGNC:23488]
EPHA10		PHYHIPL	7567	ZNF19	zinc finger protein 19 [Source:HGNC Symbol;Acc:HGNC:12981]
EPHX2		PID1	7692	ZNF133	zinc finger protein 133 [Source:HGNC Symbol;Acc:HGNC:12917]
EPOR		PIFO	9044	BTAF1	B-TFIID TATA-box binding protein associated factor 1 [Source:HGNC Symbol;Acc:HGNC:17307]
ERBB2		PITPNC1	57326	PBXIP1	PBX homeobox interacting protein 1 [Source:HGNC Symbol;Acc:HGNC:21199]
ERMARD		PKD1	51655	RASD1	ras related dexamethasone induced 1 [Source:HGNC Symbol;Acc:HGNC:15828]
ESAM		PLCD3	283248	RCOR2	REST corepressor 2 [Source:HGNC Symbol;Acc:HGNC:27455]
EVL		PLCE1	6322	SCML1	Scm polycomb group protein like 1 [Source:HGNC Symbol;Acc:HGNC:10580]
EVX1-AS		PLCH2	65998	C11orf95	chromosome 11 open reading frame 95 [Source:HGNC Symbol;Acc:HGNC:28449]
EXD3		PLD2	51594	NBAS	NBAS subunit of NRZ tethering complex [Source:HGNC Symbol;Acc:HGNC:15625]
EXOSC7		PLEKHB1	9516	LITAF	lipopolysaccharide induced TNF factor [Source:HGNC Symbol;Acc:HGNC:16841]
EZH1		PLEKHG5	57153	SLC44A2	solute carrier family 44 member 2 [Source:HGNC Symbol;Acc:HGNC:17292]
EZR		PLXNB1	91947	ARRDC4	arrestin domain containing 4 [Source:HGNC Symbol;Acc:HGNC:28087]
FADS3		PLXNB2	6640	SNTA1	syntrophin alpha 1 [Source:HGNC Symbol;Acc:HGNC:11167]
FAH		PMP2	92565	FANK1	fibronectin type III and ankyrin repeat domains 1 [Source:HGNC Symbol;Acc:HGNC:23527]
FAHD2B		PNISR	26206	SPAG8	sperm associated antigen 8 [Source:HGNC Symbol;Acc:HGNC:14105]
FAM101B		PON2	84333	PCGF5	polycomb group ring finger 5 [Source:HGNC Symbol;Acc:HGNC:28264]
FAM127A		PPIL6	10485	C1orf61	chromosome 1 open reading frame 61 [Source:HGNC Symbol;Acc:HGNC:30780]
FAM127B		PPP1R1B	10620	ARID3B	AT-rich interaction domain 3B [Source:HGNC Symbol;Acc:HGNC:14350]
FAM131A		PREX1	57593	EBF4	EBF family member 4 [Source:HGNC Symbol;Acc:HGNC:29278]
FAM135A		PROM1	81550	TDRD3	tudor domain containing 3 [Source:HGNC Symbol;Acc:HGNC:20612]
FAM160B2		PSD2	9811	CTIF	cap binding complex dependent translation initiation factor [Source:HGNC Symbol;Acc:HGNC:23925]
FAM166B		PTCH2	6002	RGS12	regulator of G protein signaling 12 [Source:HGNC Symbol;Acc:HGNC:9994]
FAM193B		PTH1R	11033	ADAP1	ArfGAP with dual PH domains 1 [Source:HGNC Symbol;Acc:HGNC:16486]
FAM195A		PTPRZ1	26086	GPSM1	G protein signaling modulator 1 [Source:HGNC Symbol;Acc:HGNC:17858]
FAM213A		RAB11FIP3	8912	CACNA1H	calcium voltage-gated channel subunit alpha1 H [Source:HGNC Symbol;Acc:HGNC:1395]
FAM214B		RABL2A	84688	C9orf24	chromosome 9 open reading frame 24 [Source:HGNC Symbol;Acc:HGNC:19919]
FAM216A		RABL2B	1299	COL9A3	collagen type IX alpha 3 chain [Source:HGNC Symbol;Acc:HGNC:2219]
FAM219B		RAP1GAP	130026	ICA1L	islet cell autoantigen 1 like [Source:HGNC Symbol;Acc:HGNC:14442]
FAM228A		RASD1	27030	MLH3	mutL homolog 3 [Source:HGNC Symbol;Acc:HGNC:7128]
FAM229B		RASSF4	23762	OSBP2	oxysterol binding protein 2 [Source:HGNC Symbol;Acc:HGNC:8504]
FAM25A		RBL2	157695	TDRP	testis development related protein [Source:HGNC Symbol;Acc:HGNC:26951]
FAM3A		RBP1	2775	GNAO1	G protein subunit alpha o1 [Source:HGNC Symbol;Acc:HGNC:4389]
FAM47E		RCOR2	147111	NOTUM	notum, palmitoleoyl-protein carboxylesterase [Source:HGNC Symbol;Acc:HGNC:27106]
FAM47E-STBD1		RFX2	3785	KCNQ2	potassium voltage-gated channel subfamily Q member 2 [Source:HGNC Symbol;Acc:HGNC:6296]
FAM65B		RFX4	4857	NOVA1	NOVA alternative splicing regulator 1 [Source:HGNC Symbol;Acc:HGNC:7886]
FAM84B		RGL3	10723	SLC12A7	solute carrier family 12 member 7 [Source:HGNC Symbol;Acc:HGNC:10915]
FASTKD1		RGS12	1837	DTNA	dystrobrevin alpha [Source:HGNC Symbol;Acc:HGNC:3057]
FBLN5		RMST	26576	SRPK3	SRSF protein kinase 3 [Source:HGNC Symbol;Acc:HGNC:11402]
FBRS		RN7SK	2731	GLDC	glycine decarboxylase [Source:HGNC Symbol;Acc:HGNC:4313]
FBXL16		RND2	3122	HLA-DRA	major histocompatibility complex, class II, DR alpha [Source:HGNC Symbol;Acc:HGNC:4947]
FBXL8		RNPC3	171425	CLYBL	citramalyl-CoA lyase [Source:HGNC Symbol;Acc:HGNC:18355]
FBXO44		RPGR	64856	VWA1	von Willebrand factor A domain containing 1 [Source:HGNC Symbol;Acc:HGNC:30910]
FCER1G		RPS6KA2	633	BGN	biglycan [Source:HGNC Symbol;Acc:HGNC:1044]
FDXR		RSPH1	26027	ACOT11	acyl-CoA thioesterase 11 [Source:HGNC Symbol;Acc:HGNC:18156]
FEZ1		RUFY3	26353	HSPB8	heat shock protein family B (small) member 8 [Source:HGNC Symbol;Acc:HGNC:30171]
FGF11		RUSC2	51435	SCARA3	scavenger receptor class A member 3 [Source:HGNC Symbol;Acc:HGNC:19000]
FGFBP2		RXRA	2766	GMPR	guanosine monophosphate reductase [Source:HGNC Symbol;Acc:HGNC:4376]
FHDC1		SALL1	53342	IL17D	interleukin 17D [Source:HGNC Symbol;Acc:HGNC:5984]
FJX1		SCAPER	9452	ITM2A	integral membrane protein 2A [Source:HGNC Symbol;Acc:HGNC:6173]
FKBP2		SCARA3	85439	STON2	stonin 2 [Source:HGNC Symbol;Acc:HGNC:30652]
FLJ00418		SCD5	5891	MOK	MOK protein kinase [Source:HGNC Symbol;Acc:HGNC:9833]
FLNB		SCMH1	5596	MAPK4	mitogen-activated protein kinase 4 [Source:HGNC Symbol;Acc:HGNC:6878]
FLYWCH2		SCML1	710	SERPING1	serpin family G member 1 [Source:HGNC Symbol;Acc:HGNC:1228]
FOXG1		SDHAP3	81035	COLEC12	collectin subfamily member 12 [Source:HGNC Symbol;Acc:HGNC:16016]
FOXH1		SEMA4B	2878	GPX3	glutathione peroxidase 3 [Source:HGNC Symbol;Acc:HGNC:4555]
FOXJ1		SEMA5B	79848	CSPP1	centrosome and spindle pole associated protein 1 [Source:HGNC Symbol;Acc:HGNC:26193]
FREM1		SERPING1	79858	NEK11	NIMA related kinase 11 [Source:HGNC Symbol;Acc:HGNC:18593]
FSTL3		SEZ6L	65975	STK33	serine/threonine kinase 33 [Source:HGNC Symbol;Acc:HGNC:14568]
FTL		SGK3	83937	RASSF4	Ras association domain family member 4 [Source:HGNC Symbol;Acc:HGNC:20793]
FUK		SLC12A7	2588	GALNS	galactosamine (N-acetyl)-6-sulfatase [Source:HGNC Symbol;Acc:HGNC:4122]
FXYD2		SLC18B1	11322	TMC6	transmembrane channel like 6 [Source:HGNC Symbol;Acc:HGNC:18021]
FXYD6		SLC1A2	25840	METTL7A	methyltransferase like 7A [Source:HGNC Symbol;Acc:HGNC:24550]
FXYD6-FXYD2		SLC1A3	222962	SLC29A4	solute carrier family 29 member 4 [Source:HGNC Symbol;Acc:HGNC:23097]
GAA		SLC29A4	201134	CEP112	centrosomal protein 112 [Source:HGNC Symbol;Acc:HGNC:28514]
GABARAPL2		SLC35A1	84532	ACSS1	acyl-CoA synthetase short chain family member 1 [Source:HGNC Symbol;Acc:HGNC:16091]
GABBR1		SLC38A3	3632	INPP5A	inositol polyphosphate-5-phosphatase A [Source:HGNC Symbol;Acc:HGNC:6076]
GABRD		SLC41A1	9651	PLCH2	phospholipase C eta 2 [Source:HGNC Symbol;Acc:HGNC:29037]
GADD45B		SLC44A2	339761	CYP27C1	cytochrome P450 family 27 subfamily C member 1 [Source:HGNC Symbol;Acc:HGNC:33480]
GALNT11		SLC47A2	5947	RBP1	retinol binding protein 1 [Source:HGNC Symbol;Acc:HGNC:9919]
GALNT16		SLC4A3	53947	A4GALT	alpha 1,4-galactosyltransferase (P blood group) [Source:HGNC Symbol;Acc:HGNC:18149]
GALNT9		SLC6A1	11332	ACOT7	acyl-CoA thioesterase 7 [Source:HGNC Symbol;Acc:HGNC:24157]
GAREML		SNCAIP	79966	SCD5	stearoyl-CoA desaturase 5 [Source:HGNC Symbol;Acc:HGNC:21088]
GAS2L1		SNTA1	51084	CRYL1	crystallin lambda 1 [Source:HGNC Symbol;Acc:HGNC:18246]
GAS6		SORBS1	8128	ST8SIA2	ST8 alpha-N-acetyl-neuraminide alpha-2,8-sialyltransferase 2 [Source:HGNC Symbol;Acc:HGNC:10870]
GDI1		SORBS2	64781	CERK	ceramide kinase [Source:HGNC Symbol;Acc:HGNC:19256]
GDPD3		SORCS2	80724	ACAD10	acyl-CoA dehydrogenase family member 10 [Source:HGNC Symbol;Acc:HGNC:21597]
GGT5		SOX2	5445	PON2	paraoxonase 2 [Source:HGNC Symbol;Acc:HGNC:9205]
GLB1L		SOX2-OT	51171	HSD17B14	hydroxysteroid 17-beta dehydrogenase 14 [Source:HGNC Symbol;Acc:HGNC:23238]
GLI2		SPAG16	55757	UGGT2	UDP-glucose glycoprotein glucosyltransferase 2 [Source:HGNC Symbol;Acc:HGNC:15664]
GNAZ		SPAG17	27233	SULT1C4	sulfotransferase family 1C member 4 [Source:HGNC Symbol;Acc:HGNC:11457]
GNG3		SPAG8	217	ALDH2	aldehyde dehydrogenase 2 family member [Source:HGNC Symbol;Acc:HGNC:404]
GNPTG		SPOCK2	254428	SLC41A1	solute carrier family 41 member 1 [Source:HGNC Symbol;Acc:HGNC:19429]
GOLGA2P5		SPTAN1	92270	ATP6AP1L	ATPase H+ transporting accessory protein 1 like [Source:HGNC Symbol;Acc:HGNC:28091]
GOLGA7B		SRPK3	6508	SLC4A3	solute carrier family 4 member 3 [Source:HGNC Symbol;Acc:HGNC:11029]
GP1BB		ST8SIA2	79901	CYBRD1	cytochrome b reductase 1 [Source:HGNC Symbol;Acc:HGNC:20797]
GPC1		STK33	283450	HECTD4	HECT domain E3 ubiquitin protein ligase 4 [Source:HGNC Symbol;Acc:HGNC:26611]
GPR137		STON2	8622	PDE8B	phosphodiesterase 8B [Source:HGNC Symbol;Acc:HGNC:8794]
GPR35		STRIP2	84899	TMTC4	transmembrane O-mannosyltransferase targeting cadherins 4 [Source:HGNC Symbol;Acc:HGNC:25904]
GPR37L1		SULT1C4	127003	C1orf194	chromosome 1 open reading frame 194 [Source:HGNC Symbol;Acc:HGNC:32331]
GPR56		SYNE1	10559	SLC35A1	solute carrier family 35 member A1 [Source:HGNC Symbol;Acc:HGNC:11021]
GPR98		SYNE2	26207	PITPNC1	phosphatidylinositol transfer protein cytoplasmic 1 [Source:HGNC Symbol;Acc:HGNC:21045]
GPSM3		SYT11	23288	IQCE	IQ motif containing E [Source:HGNC Symbol;Acc:HGNC:29171]
GPX4		SYT7	10840	ALDH1L1	aldehyde dehydrogenase 1 family member L1 [Source:HGNC Symbol;Acc:HGNC:3978]
GRAMD3		TACC2	55556	ENOSF1	enolase superfamily member 1 [Source:HGNC Symbol;Acc:HGNC:30365]
GRB14		TAOK3	64410	KLHL25	kelch like family member 25 [Source:HGNC Symbol;Acc:HGNC:25732]
GRIA2		TARBP1	55230	USP40	ubiquitin specific peptidase 40 [Source:HGNC Symbol;Acc:HGNC:20069]
GRIPAP1		TBCD	728294	D2HGDH	D-2-hydroxyglutarate dehydrogenase [Source:HGNC Symbol;Acc:HGNC:28358]
GRM3		TCEAL3	221184	CPNE2	copine 2 [Source:HGNC Symbol;Acc:HGNC:2315]
GSE1		TCTN1	285755	PPIL6	peptidylprolyl isomerase like 6 [Source:HGNC Symbol;Acc:HGNC:21557]
GSTA4		TDRD3	10349	ABCA10	ATP binding cassette subfamily A member 10 [Source:HGNC Symbol;Acc:HGNC:30]
GSTM1		TDRP	146802	SLC47A2	solute carrier family 47 member 2 [Source:HGNC Symbol;Acc:HGNC:26439]
GSTM2		TEKT1	116843	SLC18B1	solute carrier family 18 member B1 [Source:HGNC Symbol;Acc:HGNC:21573]
GSTM4		THOC1	23030	KDM4B	lysine demethylase 4B [Source:HGNC Symbol;Acc:HGNC:29136]
H19		TMC6	79758	DHRS12	dehydrogenase/reductase 12 [Source:HGNC Symbol;Acc:HGNC:25832]
HAUS7		TMEM132A	26118	WSB1	WD repeat and SOCS box containing 1 [Source:HGNC Symbol;Acc:HGNC:19221]
HBB		TMEM132C	54972	TMEM132A	transmembrane protein 132A [Source:HGNC Symbol;Acc:HGNC:31092]
HDAC10		TMEM161B-AS1	280	AMY2B	amylase alpha 2B [Source:HGNC Symbol;Acc:HGNC:478]
HDC		TMEM67	9427	ECEL1	endothelin converting enzyme like 1 [Source:HGNC Symbol;Acc:HGNC:3147]
HEPACAM		TMTC4	80332	ADAM33	ADAM metallopeptidase domain 33 [Source:HGNC Symbol;Acc:HGNC:15478]
HEPN1		TNK2	387509	GPR153	G protein-coupled receptor 153 [Source:HGNC Symbol;Acc:HGNC:23618]
HERC2P2		TNS1	7503	XIST	X inactive specific transcript [Source:HGNC Symbol;Acc:HGNC:12810]
HES3		TP73	55788	LMBRD1	LMBR1 domain containing 1 [Source:HGNC Symbol;Acc:HGNC:23038]
HES4		TPPP3	5375	PMP2	peripheral myelin protein 2 [Source:HGNC Symbol;Acc:HGNC:9117]
HES5		TPT1-AS1	770	CA11	carbonic anhydrase 11 [Source:HGNC Symbol;Acc:HGNC:1370]
HID1		TRAF3IP2-AS1	6894	TARBP1	TAR (HIV-1) RNA binding protein 1 [Source:HGNC Symbol;Acc:HGNC:11568]
HLA-DQB1		TRAPPC12	7102	TSPAN7	tetraspanin 7 [Source:HGNC Symbol;Acc:HGNC:11854]
HMGN3		TRAPPC8	219293	ATAD3C	ATPase family AAA domain containing 3C [Source:HGNC Symbol;Acc:HGNC:32151]
HMX1		TRIM9	55599	RNPC3	RNA binding region (RNP1, RRM) containing 3 [Source:HGNC Symbol;Acc:HGNC:18666]
HNRNPUL2		TSHR	27332	ZNF638	zinc finger protein 638 [Source:HGNC Symbol;Acc:HGNC:17894]
HNRNPUL2-BSCL2		TSPAN33	645323	LINC00461	long intergenic non-protein coding RNA 461 [Source:HGNC Symbol;Acc:HGNC:42810]
HOGA1		TSPAN7	100101467	ZSCAN30	zinc finger and SCAN domain containing 30 [Source:HGNC Symbol;Acc:HGNC:33517]
HRAS		TTC12	100190939	TPT1-AS1	TPT1 antisense RNA 1 [Source:HGNC Symbol;Acc:HGNC:43686]
HRSP12		TTC21A	100271715	ARHGEF33	Rho guanine nucleotide exchange factor 33 [Source:HGNC Symbol;Acc:HGNC:37252]
HSBP1L1		TTC25	100505894	TMEM161B-AS1	TMEM161B antisense RNA 1 [Source:HGNC Symbol;Acc:HGNC:43839]
HSD17B8		TTLL9	100527960	MROH7-TTC4	MROH7-TTC4 readthrough (NMD candidate) [Source:HGNC Symbol;Acc:HGNC:49180]
HSF4		TTYH1	100533496	TVP23C-CDRT4	TVP23C-CDRT4 readthrough [Source:HGNC Symbol;Acc:HGNC:42961]
HSPB1		TUBGCP3	100533970	P2RX5-TAX1BP3	P2RX5-TAX1BP3 readthrough (NMD candidate) [Source:HGNC Symbol;Acc:HGNC:49191]
ICAM2		TVP23C-CDRT4	10233	LRRC23	leucine rich repeat containing 23 [Source:HGNC Symbol;Acc:HGNC:19138]
ID2		TXNIP	114827	FHAD1	forkhead associated phosphopeptide binding domain 1 [Source:HGNC Symbol;Acc:HGNC:29408]
IDNK		UGGT2	125050	RN7SK	RNA component of 7SK nuclear ribonucleoprotein [Source:HGNC Symbol;Acc:HGNC:10037]
IDUA		USP2	129881	CCDC173	coiled-coil domain containing 173 [Source:HGNC Symbol;Acc:HGNC:25064]
IER2		USP40	140680	C20orf96	chromosome 20 open reading frame 96 [Source:HGNC Symbol;Acc:HGNC:16227]
IFI30		VAV2	146177	VWA3A	von Willebrand factor A domain containing 3A [Source:HGNC Symbol;Acc:HGNC:27088]
IFT27		VEGFA	147685	C19orf18	chromosome 19 open reading frame 18 [Source:HGNC Symbol;Acc:HGNC:28642]
IFT81		VPS13C	153643	FAM81B	family with sequence similarity 81 member B [Source:HGNC Symbol;Acc:HGNC:26335]
IL20RA		VWA1	168090	C6orf118	chromosome 6 open reading frame 118 [Source:HGNC Symbol;Acc:HGNC:21233]
ILF3-AS1		VWA3A	1953	MEGF6	multiple EGF like domains 6 [Source:HGNC Symbol;Acc:HGNC:3232]
INPP5E		VWF	196475	RMST	rhabdomyosarcoma 2 associated transcript [Source:HGNC Symbol;Acc:HGNC:29893]
INS		WDR19	219681	ARMC3	armadillo repeat containing 3 [Source:HGNC Symbol;Acc:HGNC:30964]
INS-IGF2		WDR60	23302	WSCD1	WSC domain containing 1 [Source:HGNC Symbol;Acc:HGNC:29060]
INTS1		WFS1	257407	C2orf72	chromosome 2 open reading frame 72 [Source:HGNC Symbol;Acc:HGNC:27418]
INTS3		WNT7B	25817	TAFA5	TAFA chemokine like family member 5 [Source:HGNC Symbol;Acc:HGNC:21592]
IP6K2		WSB1	25891	PAMR1	peptidase domain containing associated with muscle regeneration 1 [Source:HGNC Symbol;Acc:HGNC:24554]
IQCG		WSCD1	25943	C20orf194	chromosome 20 open reading frame 194 [Source:HGNC Symbol;Acc:HGNC:17721]
ITPR2		XIST	25957	PNISR	PNN interacting serine and arginine rich protein [Source:HGNC Symbol;Acc:HGNC:21222]
IZUMO4		YPEL3	284040	CDRT4	CMT1A duplicated region transcript 4 [Source:HGNC Symbol;Acc:HGNC:14383]
JAG1		ZBBX	2974	GUCY1B2	guanylate cyclase 1 soluble subunit beta 2 (pseudogene) [Source:HGNC Symbol;Acc:HGNC:4686]
JAG2		ZBTB18	347689	SOX2-OT	SOX2 overlapping transcript [Source:HGNC Symbol;Acc:HGNC:20209]
JMJD7		ZDHHC1	348094	ANKDD1A	ankyrin repeat and death domain containing 1A [Source:HGNC Symbol;Acc:HGNC:28002]
JMJD7-PLA2G4B		ZDHHC8	374655	ZNF710	zinc finger protein 710 [Source:HGNC Symbol;Acc:HGNC:25352]
JUN		ZFP36	375190	FAM228B	family with sequence similarity 228 member B [Source:HGNC Symbol;Acc:HGNC:24736]
JUNB		ZMAT1	378805	LINC-PINT	long intergenic non-protein coding RNA, p53 induced transcript [Source:HGNC Symbol;Acc:HGNC:26885]
JUND		ZMIZ1	404093	CUEDC1	CUE domain containing 1 [Source:HGNC Symbol;Acc:HGNC:31350]
KAT2A		ZMYND10	414918	DENND6B	DENN domain containing 6B [Source:HGNC Symbol;Acc:HGNC:32690]
KAT8		ZNF133	441054	C4orf47	chromosome 4 open reading frame 47 [Source:HGNC Symbol;Acc:HGNC:34346]
KATNB1		ZNF19	4440	MSI1	musashi RNA binding protein 1 [Source:HGNC Symbol;Acc:HGNC:7330]
KCND1		ZNF334	49855	SCAPER	S-phase cyclin A associated protein in the ER [Source:HGNC Symbol;Acc:HGNC:13081]
KCNJ4		ZNF337	51131	PHF11	PHD finger protein 11 [Source:HGNC Symbol;Acc:HGNC:17024]
KCTD6		ZNF423	51281	ANKMY1	ankyrin repeat and MYND domain containing 1 [Source:HGNC Symbol;Acc:HGNC:20987]
KIAA0895L		ZNF487	54970	TTC12	tetratricopeptide repeat domain 12 [Source:HGNC Symbol;Acc:HGNC:23700]
KIAA1009		ZNF521	55007	FAM118A	family with sequence similarity 118 member A [Source:HGNC Symbol;Acc:HGNC:1313]
KIAA1377		ZNF559-ZNF177	55713	ZNF334	zinc finger protein 334 [Source:HGNC Symbol;Acc:HGNC:15806]
KIAA1407		ZNF577	55805	LRP2BP	LRP2 binding protein [Source:HGNC Symbol;Acc:HGNC:25434]
KIAA1683		ZNF638	56260	C8orf44	chromosome 8 open reading frame 44 [Source:HGNC Symbol;Acc:HGNC:25646]
KIF17		ZNF710	57524	CASKIN1	CASK interacting protein 1 [Source:HGNC Symbol;Acc:HGNC:20879]
KIF21B		ZSCAN18	57595	PDZD4	PDZ domain containing 4 [Source:HGNC Symbol;Acc:HGNC:21167]
KIF26A		ZSCAN30	57639	CCDC146	coiled-coil domain containing 146 [Source:HGNC Symbol;Acc:HGNC:29296]
KIFC2			643749	TRAF3IP2-AS1	TRAF3IP2 antisense RNA 1 [Source:HGNC Symbol;Acc:HGNC:40005]
KLHDC8B			654790	PCP4L1	Purkinje cell protein 4 like 1 [Source:HGNC Symbol;Acc:HGNC:20448]
KLHDC9			65982	ZSCAN18	zinc finger and SCAN domain containing 18 [Source:HGNC Symbol;Acc:HGNC:21037]
KLHL17			728609	SDHAP3	succinate dehydrogenase complex flavoprotein subunit A pseudogene 3 [Source:HGNC Symbol;Acc:HGNC:18781]
KLHL41			729085	GASK1A	golgi associated kinase 1A [Source:HGNC Symbol;Acc:HGNC:24485]
KRBOX1			79632	FAM184A	family with sequence similarity 184 member A [Source:HGNC Symbol;Acc:HGNC:20991]
LAMA5			79645	EFCAB1	EF-hand calcium binding domain 1 [Source:HGNC Symbol;Acc:HGNC:25678]
LAMB2			80313	LRRC27	leucine rich repeat containing 27 [Source:HGNC Symbol;Acc:HGNC:29346]
LAMTOR5-AS1			83648	FAM167A	family with sequence similarity 167 member A [Source:HGNC Symbol;Acc:HGNC:15549]
LAPTM5			84288	EFCAB2	EF-hand calcium binding domain 2 [Source:HGNC Symbol;Acc:HGNC:28166]
LBX1-AS1			84457	PHYHIPL	phytanoyl-CoA 2-hydroxylase interacting protein like [Source:HGNC Symbol;Acc:HGNC:29378]
LCNL1			84460	ZMAT1	zinc finger matrin-type 1 [Source:HGNC Symbol;Acc:HGNC:29377]
LENG8			84765	ZNF577	zinc finger protein 577 [Source:HGNC Symbol;Acc:HGNC:28673]
LGALS1			84886	C1orf198	chromosome 1 open reading frame 198 [Source:HGNC Symbol;Acc:HGNC:25900]
LIME1			85012	TCEAL3	transcription elongation factor A like 3 [Source:HGNC Symbol;Acc:HGNC:28247]
LINC00106			90634	N4BP2L1	NEDD4 binding protein 2 like 1 [Source:HGNC Symbol;Acc:HGNC:25037]
LINC00342			92293	TMEM132C	transmembrane protein 132C [Source:HGNC Symbol;Acc:HGNC:25436]
LINC00478			9413	FAM189A2	family with sequence similarity 189 member A2 [Source:HGNC Symbol;Acc:HGNC:24820]
LINC00685			9853	RUSC2	RUN and SH3 domain containing 2 [Source:HGNC Symbol;Acc:HGNC:23625]
LINC00844
LINC00982
LINC00984
LINC01004
LINC01088
LINC01114
LINC01125
LINC01158
LIPE
LIX1
LMBR1L
LMO1
LPL
LRP1
LRP5
LRRC37A3
LRRC37B
LRRC45
LRRC46
LRRC48
LRRC71
LRTOMT
LUC7L
LUC7L3
LYN
LZTS2
LZTS3
MAATS1
MAFK
MAGEH1
MAMDC4
MAN1C1
MAN2C1
MANEAL
MAP1A
MAP1LC3A
MAP1LC3B
MAP2K3
MAP3K10
MAP4
MAP4K2
MAPK11
MAPK12
MAPK15
MAPK3
MAPKAPK3
MAPT
MBD6
MDM1
MDM2
MEG3
MEG9
MESP1
METRNL
METTL10
MFAP4
MFGE8
MFI2-AS1
MFSD10
MFSD3
MFSD8
MIB2
MID1IP1
MIDN
MIR135A2
MIR210
MIR210HG
MIR369
MIR377
MIR409
MIR410
MIR412
MIR656
MIR940
MKNK2
MLLT1
MMP17
MMP23B
MNS1
MORN2
MORN4
MORN5
MPC1
MPPED2
MROH7
MSANTD2
MSH5
MSH5-SAPCD1
MST1
MT1X
MUC20
MUTYH
MXD4
MYADML2
MYL5
MYO15B
MYO5C
MYOM2
MZF1
NAA10
NACAD
NADSYN1
NAPB
NAT14
NAT8L
NAV2
NECAB3
NEK3
NENF
NEU4
NFATC4
NHLRC4
NICN1
NINJ1
NKAIN4
NKD2
NKTR
NLGN2
NMB
NME5
NOTCH4
NOXA1
NPDC1
NPIPA1
NPIPA7
NPIPA8
NPIPB4
NPIPB5
NPIPP1
NPR2
NPTX1
NR2E1
NRARP
NRBP2
NRG1
NRG2
NRXN1
NUDT14
NUDT17
NUDT22
NUMBL
NUPR1
NXF1
NXPH3
NYAP1
OAF
OBSL1
ODF3B
OFD1
ORAOV1
OSBPL5
OSCP1
OSGEP
OTOF
P2RX5
P4HTM
PACRG
PACSIN3
PAN3
PAXBP1
PCAT7
PCBP4
PCCA
PCDP1
PCSK4
PDE4DIP
PDGFA
PDXDC2P
PEA15
PEBP1
PER1
PER3
PEX16
PFKFB2
PFKL
PGAP2
PGF
PGP
PGRMC2
PHF1
PHF2
PHKG1
PHLDA3
PHPT1
PI4K2A
PIANP
PIDD
PIEZO1
PIGQ
PIK3IP1
PIK3R2
PIM3
PITRM1
PKD1P6
PLA2G4B
PLA2G4C
PLA2G6
PLCB3
PLCD1
PLCG1
PLEKHA7
PLEKHH3
PLEKHM1P
PLEKHO2
PLIN2
PLK1S1
PLTP
PLVAP
PLXNA3
PLXNB3
PMVK
PNMA3
PNPLA2
PNPO
POLI
POLR3GL
POMGNT1
POU2F1
POU3F2
POU3F3
POU6F1
PPAP2B
PPDPF
PPFIA3
PPIEL
PPIL3
PPOX
PPP1R12C
PPP1R14B
PPP1R16A
PPP1R9B
PPP2R3B
PPP2R4
PPP2R5B
PQLC2
PRDM16
PRDX5
PRKCG
PRODH
PRPF3
PRR14
PRR24
PRR5
PRR5-ARHGAP8
PRRG1
PRTFDC1
PSAP
PSAT1
PTCHD2
PTGDS
PTGES3L
PTGES3L-AARSD1
PTHLH
PTN
PTP4A3
PTPRF
PTPRS
PWWP2B
PYCR1
QTRT1
RAB11FIP5
RAB12
RAB26
RAB5C
RABAC1
RAC3
RAPGEFL1
RARRES2
RBM38
RBM5
RBM6
REC8
REEP2
RELA
RENBP
RGAG4
RGL2
RGN
RGS1
RGS11
RGS22
RHBDD2
RHBDL1
RHOB
RHOF
RHOT2
RHPN1
RIBC1
RIIAD1
RIMKLB
RING1
RMRP
RN7SL176P
RN7SL2
RNA5SP508
RNASET2
RNF112
RNF149
RNF208
RNPEPL1
RNU4-1
RNU4-2
RNU6-322P
RNU6-513P
ROBO3
ROGDI
ROPN1L
RP1-170O19.17
RP11-1055B8.3
RP11-1055B8.4
RP11-1055B8.6
RP11-1055B8.7
RP11-1055B8.7
RP11-109P14.9
RP11-1100L3.8
RP11-1186N24.5
RP11-118F19.1
RP11-120J1.1
RP11-123K19.1
RP11-12J10.3
RP11-155D18.14
RP11-162P23.2
RP11-175P13.3
RP11-178L8.4
RP11-190A12.7
RP11-242D8.1
RP11-242D8.2
RP11-263K19.4
RP11-287D1.3
RP11-296A16.1
RP11-304L19.5
RP11-325F22.5
RP11-33B1.1
RP11-343N15.5
RP11-357C3.3
RP11-367J11.2
RP11-379K17.12
RP11-384K6.2
RP11-384K6.6
RP11-399J13.3
RP11-410L14.2
RP11-419C5.2
RP11-442H21.2
RP11-460I19.2
RP11-460N20.3
RP11-463C8.4
RP11-465B22.3
RP11-466C23.4
RP11-498C9.13
RP11-504P24.8
RP11-507M3.1
RP11-514O12.4
RP11-54O7.17
RP11-553L6.5
RP11-599B13.6
RP11-5A19.5
RP11-611D20.2
RP11-620J15.3
RP11-63M22.2
RP11-680G10.1
RP11-69E11.4
RP11-724O16.1
RP11-849I19.1
RP11-84E24.2
RP11-927P21.4
RP11-927P21.5
RP13-104F24.1
RP4-583P15.14
RP4-583P15.15
RP4-717I23.3
RP5-1159O4.1
RP5-1159O4.2
RPL13P12
RPS6KL1
RRAD
RRAGB
RRNAD1
RRP7B
RSAD1
RSPH4A
RSPO4
RTDR1
RTN1
RTN4R
RUNDC3A
S100B
SALL2
SALL3
SAMD14
SAP30
SAPCD1
SAPCD2
SAT1
SCAMP5
SCARB1
SCG3
SCG5
SCN8A
SCNN1D
SCO2
SCOC
SCRIB
SCRN2
SCXA
SEC11C
SELM
SEMA4A
SEMA4D
SEMA6C
2004-09-01
2005-09-01
SERINC4
SERPINB6
SETD2
SFXN4
SFXN5
SGCE
SGSH
SH2B1
SH2D5
SHC2
SHISA4
SHPK
SIGIRR
SIPA1
SLC12A9
SLC19A1
SLC22A17
SLC25A28
SLC25A29
SLC25A4
SLC26A11
SLC27A1
SLC27A3
SLC27A5
SLC2A4RG
SLC2A8
SLC38A5
SLC3A2
SLC46A1
SLC47A1
SLC4A11
SLC4A5
SLC6A8
SLC9B2
SLIT1
SLIT2
SMPD2
SNHG9
SNN
SNX15
SOCS2
SOCS3
SOX8
SOX9-AS1
SPATA17
SPEF1
SPEF2
SPEG
SPEM1
SPG7
SPICE1
SPINT2
SRI
SRRM2
SRRT
SRSF5
SSBP4
ST8SIA1
ST8SIA3
STAB1
STARD10
STAT5A
STK11IP
STK36
STOM
STRA13
STRC
SUV420H2
SYNGR2
SYP
TAX1BP3
TAZ
TBCK
TCEA3
TCEAL1
TCEAL2
TCEAL5
TCERG1L
TCTN2
TEKT2
TELO2
TESK1
TGIF1
THBS3
THRA
TLX1
TM4SF2
TM7SF2
TMEM102
TMEM120A
TMEM121
TMEM128
TMEM145
TMEM150C
TMEM158
TMEM163
TMEM218
TMEM219
TMEM234
TMEM255B
TMEM59L
TMEM63C
TMEM8B
TMUB2
TNFRSF18
TNFRSF25
TNNI3
TP53I13
TP53TG1
TRAK1
TRDC
TRDD3
TRDJ1
TREX1
TREX2
TRIM73
TRIP6
TRO
TRPT1
TRPV1
TSC22D4
TSNARE1
TSNAXIP1
TSPAN15
TSPAN4
TSPYL2
TTC16
TTC17
TTC18
TTC32
TTC4
TTC40
TTLL10
TTLL4
TTYH2
TUB
TUBG2
TUBGCP6
TVP23C
TYMP
TYROBP
UBD
UBXN11
UCKL1
ULK3
UNC119
UNC13D
UNC5A
UPF3A
UPF3B
UPK3B
USP24
USP34
USP43
USP47
UVSSA
VAC14-AS1
VAMP2
VASN
VEGFB
VPS11
VPS28
VPS51
VSIG2
VSIG8
WBP2
WDR16
WDR52
WDR6
WDR90
WDR91
WDR96
WI2-1959D15.1
WIF1
WNK2
WRB
XAB2
ZBTB4
ZBTB48
ZC2HC1C
ZCWPW1
ZFP90
ZFYVE21
ZGPAT
ZHX1
ZHX1-C8ORF76
ZIC2
ZIC5
ZMAT5
ZNF177
ZNF185
ZNF20
ZNF23
ZNF251
ZNF273
ZNF276
ZNF302
ZNF32
ZNF335
ZNF385C
ZNF404
ZNF419
ZNF500
ZNF506
ZNF559
ZNF583
ZNF608
ZNF625
ZNF625-ZNF20
ZNF649
ZNF662
ZNF700
ZNF763
ZNF773
ZNF83
ZNF91
ZSCAN1
ZXDC
hsa-mir-6080

## Sheet: Downregulated genes
Genes downregulated in the 3D spheroid migration model
Mean counts (UMI or FPKM) ≥20
Fold difference ≥1
DAOY only (1590)	ONS76 only (296)	Shared (870)	Collection(s):	GO: Biological processes
AAGAB	ACTG1	AAMP	# overlaps shown:	10
AAR2	ACTL6A	ABCF1	# genesets in collections:	7573
AASDHPPT	ADRM1	ABHD10	# genes in comparison (n):	870
ABCD3	AKR1B1	ABRACL	# genes in universe (N):	40071
ABCE1	AL358113.1	ABT1
ABCF2	ALKBH4	ACAA2	Gene Set Name	# Genes in Gene Set (K)	Description	# Genes in Overlap (k)	k/K	p-value	FDR q-value
ABHD2	ALYREF	ACAT2	GO_PROTEIN_CONTAINING_COMPLEX_SUBUNIT_ORGANIZATION	1978	Any process in which macromolecules aggregate, disaggregate, or are modified, resulting in the formation, disassembly, or alteration of a protein complex. [GOC:mah]	202	0.1021	4.62e-79	3.5e-75
ABI1	AP2M1	ACLY	GO_MITOTIC_CELL_CYCLE	1053	Progression through the phases of the mitotic cell cycle, the most common eukaryotic cell cycle, which canonically comprises four successive phases called G1, S, G2, and M and includes replication of the genome and the subsequent segregation of chromosomes into daughter cells. In some variant cell cycles nuclear replication or nuclear division may not be followed by cell division, or G1 and G2 ph…	138	0.1311	2.35e-66	8.91e-63
ABI2	APLP1	ACP1	GO_SYMBIOTIC_PROCESS	980	A process carried out by gene products in an organism that enable the organism to engage in a symbiotic relationship, a more or less intimate association, with another organism. The various forms of symbiosis include parasitism, in which the association is disadvantageous or destructive to one of the organisms; mutualism, in which the association is advantageous, or often necessary to one or both…	133	0.1357	9.22e-66	2.33e-62
AC004540.4	ARCN1	ACTN1	GO_CELL_CYCLE	1881	The progression of biochemical and morphological phases and events that occur in a cell during successive cell replication or nuclear replication events. Canonically, the cell cycle comprises the replication and segregation of genetic material followed by the division of the cell, but in endocycles or syncytial cells nuclear replication or nuclear division may not be followed by cell division. [G…	173	0.092	3.28e-60	6.21e-57
AC006486.9	ARFIP2	ACTN4	GO_CELL_CYCLE_PROCESS	1422	The cellular process that ensures successive accurate and complete genome replication and chromosome segregation. [GOC:isa_complete, GOC:mtg_cell_cycle]	149	0.1048	9.64e-59	1.46e-55
AC007956.1	ARHGEF40	ADI1	GO_MRNA_METABOLIC_PROCESS	887	The chemical reactions and pathways involving mRNA, messenger RNA, which is responsible for carrying the coded genetic 'message', transcribed from DNA, to sites of protein assembly at the ribosomes. [ISBN:0198506732]	116	0.1308	1.86e-55	2.35e-52
AC010642.1	ARPC1A	AES	GO_CHROMOSOME_ORGANIZATION	1253	A process that is carried out at the cellular level that results in the assembly, arrangement of constituent parts, or disassembly of chromosomes, structures composed of a very long molecule of DNA and associated proteins that carries hereditary information. This term covers covalent modifications at the molecular level as well as spatial relationships among the major components of a chromosome. …	133	0.1061	6.87e-53	7.44e-50
AC011526.1	ARPC1B	AGPAT2	GO_CELL_CYCLE_PHASE_TRANSITION	647	The cell cycle process by which a cell commits to entering the next cell cycle phase. [GOC:mtg_cell_cycle]	97	0.1499	1.07e-51	1.01e-48
AC011558.5	ARPP19	AHSA1	GO_RIBONUCLEOPROTEIN_COMPLEX_BIOGENESIS	480	A cellular process that results in the biosynthesis of constituent macromolecules, assembly, and arrangement of constituent parts of a complex containing RNA and proteins. Includes the biosynthesis of the constituent RNA and protein molecules, and those macromolecular modifications that are involved in synthesis or assembly of the ribonucleoprotein complex. [GOC:isa_complete, GOC:mah]	83	0.1729	3.17e-49	2.67e-46
AC015688.3	ASF1A	AK2	GO_CELLULAR_MACROMOLECULE_CATABOLIC_PROCESS	1201	The chemical reactions and pathways resulting in the breakdown of a macromolecule, any large molecule including proteins, nucleic acids and carbohydrates, as carried out by individual cells. [GOC:jl]	125	0.1041	1.06e-48	8.04e-46
AC073236.3	BAG2	AKAP12
AC073610.5	BAG5	ANLN	Gene/Gene set overlap matrix
AC092669.3	BCHE	ANP32A	Entrez Gene Id	Gene Symbol	Gene Description	GO_PROTEIN_CONTAINING_COMPLEX_SUBUNIT_ORGANIZATION	GO_MITOTIC_CELL_CYCLE	GO_SYMBIOTIC_PROCESS	GO_CELL_CYCLE	GO_CELL_CYCLE_PROCESS	GO_MRNA_METABOLIC_PROCESS	GO_CHROMOSOME_ORGANIZATION	GO_CELL_CYCLE_PHASE_TRANSITION	GO_RIBONUCLEOPROTEIN_COMPLEX_BIOGENESIS	GO_CELLULAR_MACROMOLECULE_CATABOLIC_PROCESS
AC096677.1	BCL2L12	ANP32B	7157	TP53	tumor protein p53 [Source:HGNC Symbol;Acc:HGNC:11998]	GO_PROTEIN_CONTAINING_COMPLEX_SUBUNIT_ORGANIZATION	GO_MITOTIC_CELL_CYCLE	GO_SYMBIOTIC_PROCESS	GO_CELL_CYCLE	GO_CELL_CYCLE_PROCESS	GO_MRNA_METABOLIC_PROCESS	GO_CHROMOSOME_ORGANIZATION	GO_CELL_CYCLE_PHASE_TRANSITION
ACADM	BRIX1	ANP32E	5702	PSMC3	proteasome 26S subunit, ATPase 3 [Source:HGNC Symbol;Acc:HGNC:9549]	GO_PROTEIN_CONTAINING_COMPLEX_SUBUNIT_ORGANIZATION	GO_MITOTIC_CELL_CYCLE	GO_SYMBIOTIC_PROCESS	GO_CELL_CYCLE	GO_CELL_CYCLE_PROCESS	GO_MRNA_METABOLIC_PROCESS		GO_CELL_CYCLE_PHASE_TRANSITION		GO_CELLULAR_MACROMOLECULE_CATABOLIC_PROCESS
ACAP2	BUD31	ANXA2	1654	DDX3X	DEAD-box helicase 3 X-linked [Source:HGNC Symbol;Acc:HGNC:2745]	GO_PROTEIN_CONTAINING_COMPLEX_SUBUNIT_ORGANIZATION	GO_MITOTIC_CELL_CYCLE	GO_SYMBIOTIC_PROCESS	GO_CELL_CYCLE	GO_CELL_CYCLE_PROCESS		GO_CHROMOSOME_ORGANIZATION	GO_CELL_CYCLE_PHASE_TRANSITION	GO_RIBONUCLEOPROTEIN_COMPLEX_BIOGENESIS
ACBD3	C12orf45	ANXA7	5371	PML	promyelocytic leukemia [Source:HGNC Symbol;Acc:HGNC:9113]	GO_PROTEIN_CONTAINING_COMPLEX_SUBUNIT_ORGANIZATION	GO_MITOTIC_CELL_CYCLE	GO_SYMBIOTIC_PROCESS	GO_CELL_CYCLE	GO_CELL_CYCLE_PROCESS		GO_CHROMOSOME_ORGANIZATION	GO_CELL_CYCLE_PHASE_TRANSITION		GO_CELLULAR_MACROMOLECULE_CATABOLIC_PROCESS
ACO1	C12orf75	AP1S1	983	CDK1	cyclin dependent kinase 1 [Source:HGNC Symbol;Acc:HGNC:1722]	GO_PROTEIN_CONTAINING_COMPLEX_SUBUNIT_ORGANIZATION	GO_MITOTIC_CELL_CYCLE	GO_SYMBIOTIC_PROCESS	GO_CELL_CYCLE	GO_CELL_CYCLE_PROCESS		GO_CHROMOSOME_ORGANIZATION	GO_CELL_CYCLE_PHASE_TRANSITION		GO_CELLULAR_MACROMOLECULE_CATABOLIC_PROCESS
ACSL3	C14orf119	AP2S1	1499	CTNNB1	catenin beta 1 [Source:HGNC Symbol;Acc:HGNC:2514]	GO_PROTEIN_CONTAINING_COMPLEX_SUBUNIT_ORGANIZATION	GO_MITOTIC_CELL_CYCLE	GO_SYMBIOTIC_PROCESS	GO_CELL_CYCLE	GO_CELL_CYCLE_PROCESS		GO_CHROMOSOME_ORGANIZATION			GO_CELLULAR_MACROMOLECULE_CATABOLIC_PROCESS
ACSL4	CASP2	AP5M1	51510	CHMP5	charged multivesicular body protein 5 [Source:HGNC Symbol;Acc:HGNC:26942]	GO_PROTEIN_CONTAINING_COMPLEX_SUBUNIT_ORGANIZATION	GO_MITOTIC_CELL_CYCLE	GO_SYMBIOTIC_PROCESS	GO_CELL_CYCLE	GO_CELL_CYCLE_PROCESS		GO_CHROMOSOME_ORGANIZATION
ACTR2	CASP6	APEX1	25978	CHMP2B	charged multivesicular body protein 2B [Source:HGNC Symbol;Acc:HGNC:24537]	GO_PROTEIN_CONTAINING_COMPLEX_SUBUNIT_ORGANIZATION	GO_MITOTIC_CELL_CYCLE	GO_SYMBIOTIC_PROCESS	GO_CELL_CYCLE	GO_CELL_CYCLE_PROCESS		GO_CHROMOSOME_ORGANIZATION
ACTR3	CCDC28B	ARF4	81929	SEH1L	SEH1 like nucleoporin [Source:HGNC Symbol;Acc:HGNC:30379]	GO_PROTEIN_CONTAINING_COMPLEX_SUBUNIT_ORGANIZATION	GO_MITOTIC_CELL_CYCLE	GO_SYMBIOTIC_PROCESS	GO_CELL_CYCLE	GO_CELL_CYCLE_PROCESS		GO_CHROMOSOME_ORGANIZATION
ACVR1	CCDC51	ARF6	998	CDC42	cell division cycle 42 [Source:HGNC Symbol;Acc:HGNC:1736]	GO_PROTEIN_CONTAINING_COMPLEX_SUBUNIT_ORGANIZATION	GO_MITOTIC_CELL_CYCLE	GO_SYMBIOTIC_PROCESS	GO_CELL_CYCLE	GO_CELL_CYCLE_PROCESS
ADAM10	CCDC58	ARHGAP29	1072	CFL1	cofilin 1 [Source:HGNC Symbol;Acc:HGNC:1874]	GO_PROTEIN_CONTAINING_COMPLEX_SUBUNIT_ORGANIZATION	GO_MITOTIC_CELL_CYCLE	GO_SYMBIOTIC_PROCESS	GO_CELL_CYCLE	GO_CELL_CYCLE_PROCESS
ADAM19	CCNG1	ARHGDIB	891	CCNB1	cyclin B1 [Source:HGNC Symbol;Acc:HGNC:1579]	GO_PROTEIN_CONTAINING_COMPLEX_SUBUNIT_ORGANIZATION	GO_MITOTIC_CELL_CYCLE		GO_CELL_CYCLE	GO_CELL_CYCLE_PROCESS	GO_MRNA_METABOLIC_PROCESS	GO_CHROMOSOME_ORGANIZATION	GO_CELL_CYCLE_PHASE_TRANSITION		GO_CELLULAR_MACROMOLECULE_CATABOLIC_PROCESS
ADD3	CCT8	ARL1	10419	PRMT5	protein arginine methyltransferase 5 [Source:HGNC Symbol;Acc:HGNC:10894]	GO_PROTEIN_CONTAINING_COMPLEX_SUBUNIT_ORGANIZATION	GO_MITOTIC_CELL_CYCLE		GO_CELL_CYCLE	GO_CELL_CYCLE_PROCESS	GO_MRNA_METABOLIC_PROCESS	GO_CHROMOSOME_ORGANIZATION		GO_RIBONUCLEOPROTEIN_COMPLEX_BIOGENESIS
ADIPOR1	CD2BP2	ARPC2	5701	PSMC2	proteasome 26S subunit, ATPase 2 [Source:HGNC Symbol;Acc:HGNC:9548]	GO_PROTEIN_CONTAINING_COMPLEX_SUBUNIT_ORGANIZATION	GO_MITOTIC_CELL_CYCLE		GO_CELL_CYCLE	GO_CELL_CYCLE_PROCESS	GO_MRNA_METABOLIC_PROCESS		GO_CELL_CYCLE_PHASE_TRANSITION		GO_CELLULAR_MACROMOLECULE_CATABOLIC_PROCESS
ADIPOR2	CD70	ARPC5	5717	PSMD11	proteasome 26S subunit, non-ATPase 11 [Source:HGNC Symbol;Acc:HGNC:9556]	GO_PROTEIN_CONTAINING_COMPLEX_SUBUNIT_ORGANIZATION	GO_MITOTIC_CELL_CYCLE		GO_CELL_CYCLE	GO_CELL_CYCLE_PROCESS	GO_MRNA_METABOLIC_PROCESS		GO_CELL_CYCLE_PHASE_TRANSITION		GO_CELLULAR_MACROMOLECULE_CATABOLIC_PROCESS
ADM5	CDC23	ARPC5L	5704	PSMC4	proteasome 26S subunit, ATPase 4 [Source:HGNC Symbol;Acc:HGNC:9551]	GO_PROTEIN_CONTAINING_COMPLEX_SUBUNIT_ORGANIZATION	GO_MITOTIC_CELL_CYCLE		GO_CELL_CYCLE	GO_CELL_CYCLE_PROCESS	GO_MRNA_METABOLIC_PROCESS		GO_CELL_CYCLE_PHASE_TRANSITION		GO_CELLULAR_MACROMOLECULE_CATABOLIC_PROCESS
AFAP1	CDCA4	ASF1B	5706	PSMC6	proteasome 26S subunit, ATPase 6 [Source:HGNC Symbol;Acc:HGNC:9553]	GO_PROTEIN_CONTAINING_COMPLEX_SUBUNIT_ORGANIZATION	GO_MITOTIC_CELL_CYCLE		GO_CELL_CYCLE	GO_CELL_CYCLE_PROCESS	GO_MRNA_METABOLIC_PROCESS		GO_CELL_CYCLE_PHASE_TRANSITION		GO_CELLULAR_MACROMOLECULE_CATABOLIC_PROCESS
AFF4	CDK5	ASS1	5711	PSMD5	proteasome 26S subunit, non-ATPase 5 [Source:HGNC Symbol;Acc:HGNC:9563]	GO_PROTEIN_CONTAINING_COMPLEX_SUBUNIT_ORGANIZATION	GO_MITOTIC_CELL_CYCLE		GO_CELL_CYCLE	GO_CELL_CYCLE_PROCESS	GO_MRNA_METABOLIC_PROCESS		GO_CELL_CYCLE_PHASE_TRANSITION		GO_CELLULAR_MACROMOLECULE_CATABOLIC_PROCESS
AGO3	CENPK	ATAD3A	1022	CDK7	cyclin dependent kinase 7 [Source:HGNC Symbol;Acc:HGNC:1778]	GO_PROTEIN_CONTAINING_COMPLEX_SUBUNIT_ORGANIZATION	GO_MITOTIC_CELL_CYCLE		GO_CELL_CYCLE	GO_CELL_CYCLE_PROCESS	GO_MRNA_METABOLIC_PROCESS		GO_CELL_CYCLE_PHASE_TRANSITION
AGPAT6	CENPU	ATG3	26271	FBXO5	F-box protein 5 [Source:HGNC Symbol;Acc:HGNC:13584]	GO_PROTEIN_CONTAINING_COMPLEX_SUBUNIT_ORGANIZATION	GO_MITOTIC_CELL_CYCLE		GO_CELL_CYCLE	GO_CELL_CYCLE_PROCESS		GO_CHROMOSOME_ORGANIZATION	GO_CELL_CYCLE_PHASE_TRANSITION		GO_CELLULAR_MACROMOLECULE_CATABOLIC_PROCESS
AGPS	CEPT1	ATIC	11065	UBE2C	ubiquitin conjugating enzyme E2 C [Source:HGNC Symbol;Acc:HGNC:15937]	GO_PROTEIN_CONTAINING_COMPLEX_SUBUNIT_ORGANIZATION	GO_MITOTIC_CELL_CYCLE		GO_CELL_CYCLE	GO_CELL_CYCLE_PROCESS		GO_CHROMOSOME_ORGANIZATION	GO_CELL_CYCLE_PHASE_TRANSITION		GO_CELLULAR_MACROMOLECULE_CATABOLIC_PROCESS
AHCY	CHAF1A	ATP1A1	9787	DLGAP5	DLG associated protein 5 [Source:HGNC Symbol;Acc:HGNC:16864]	GO_PROTEIN_CONTAINING_COMPLEX_SUBUNIT_ORGANIZATION	GO_MITOTIC_CELL_CYCLE		GO_CELL_CYCLE	GO_CELL_CYCLE_PROCESS		GO_CHROMOSOME_ORGANIZATION	GO_CELL_CYCLE_PHASE_TRANSITION
AHCYL1	CHRNA9	AURKA	3276	PRMT1	protein arginine methyltransferase 1 [Source:HGNC Symbol;Acc:HGNC:5187]	GO_PROTEIN_CONTAINING_COMPLEX_SUBUNIT_ORGANIZATION	GO_MITOTIC_CELL_CYCLE		GO_CELL_CYCLE	GO_CELL_CYCLE_PROCESS		GO_CHROMOSOME_ORGANIZATION	GO_CELL_CYCLE_PHASE_TRANSITION
AHR	CHTF8	B4GALT1	4176	MCM7	minichromosome maintenance complex component 7 [Source:HGNC Symbol;Acc:HGNC:6950]	GO_PROTEIN_CONTAINING_COMPLEX_SUBUNIT_ORGANIZATION	GO_MITOTIC_CELL_CYCLE		GO_CELL_CYCLE	GO_CELL_CYCLE_PROCESS		GO_CHROMOSOME_ORGANIZATION	GO_CELL_CYCLE_PHASE_TRANSITION
AIM1	CIAPIN1	BCAS2	4173	MCM4	minichromosome maintenance complex component 4 [Source:HGNC Symbol;Acc:HGNC:6947]	GO_PROTEIN_CONTAINING_COMPLEX_SUBUNIT_ORGANIZATION	GO_MITOTIC_CELL_CYCLE		GO_CELL_CYCLE	GO_CELL_CYCLE_PROCESS		GO_CHROMOSOME_ORGANIZATION	GO_CELL_CYCLE_PHASE_TRANSITION
AKAP2	CINP	BCAT1	4175	MCM6	minichromosome maintenance complex component 6 [Source:HGNC Symbol;Acc:HGNC:6949]	GO_PROTEIN_CONTAINING_COMPLEX_SUBUNIT_ORGANIZATION	GO_MITOTIC_CELL_CYCLE		GO_CELL_CYCLE	GO_CELL_CYCLE_PROCESS		GO_CHROMOSOME_ORGANIZATION	GO_CELL_CYCLE_PHASE_TRANSITION
AKR1C1	COA6	BCL7B	4172	MCM3	minichromosome maintenance complex component 3 [Source:HGNC Symbol;Acc:HGNC:6945]	GO_PROTEIN_CONTAINING_COMPLEX_SUBUNIT_ORGANIZATION	GO_MITOTIC_CELL_CYCLE		GO_CELL_CYCLE	GO_CELL_CYCLE_PROCESS		GO_CHROMOSOME_ORGANIZATION	GO_CELL_CYCLE_PHASE_TRANSITION
AKT2	COL12A1	BET1L	54107	POLE3	DNA polymerase epsilon 3, accessory subunit [Source:HGNC Symbol;Acc:HGNC:13546]	GO_PROTEIN_CONTAINING_COMPLEX_SUBUNIT_ORGANIZATION	GO_MITOTIC_CELL_CYCLE		GO_CELL_CYCLE	GO_CELL_CYCLE_PROCESS		GO_CHROMOSOME_ORGANIZATION	GO_CELL_CYCLE_PHASE_TRANSITION
AL139099.1	COMMD3-BMI1	BID	387103	CENPW	centromere protein W [Source:HGNC Symbol;Acc:HGNC:21488]	GO_PROTEIN_CONTAINING_COMPLEX_SUBUNIT_ORGANIZATION	GO_MITOTIC_CELL_CYCLE		GO_CELL_CYCLE	GO_CELL_CYCLE_PROCESS		GO_CHROMOSOME_ORGANIZATION
AL589743.1	COPS6	BIRC5	11004	KIF2C	kinesin family member 2C [Source:HGNC Symbol;Acc:HGNC:6393]	GO_PROTEIN_CONTAINING_COMPLEX_SUBUNIT_ORGANIZATION	GO_MITOTIC_CELL_CYCLE		GO_CELL_CYCLE	GO_CELL_CYCLE_PROCESS		GO_CHROMOSOME_ORGANIZATION
ALG3	COX16	BPNT1	146909	KIF18B	kinesin family member 18B [Source:HGNC Symbol;Acc:HGNC:27102]	GO_PROTEIN_CONTAINING_COMPLEX_SUBUNIT_ORGANIZATION	GO_MITOTIC_CELL_CYCLE		GO_CELL_CYCLE	GO_CELL_CYCLE_PROCESS		GO_CHROMOSOME_ORGANIZATION
ALKBH1	COX5A	BST2	637	BID	BH3 interacting domain death agonist [Source:HGNC Symbol;Acc:HGNC:1050]	GO_PROTEIN_CONTAINING_COMPLEX_SUBUNIT_ORGANIZATION	GO_MITOTIC_CELL_CYCLE		GO_CELL_CYCLE	GO_CELL_CYCLE_PROCESS			GO_CELL_CYCLE_PHASE_TRANSITION
ALS2	COX7B2	BTF3	22974	TPX2	TPX2 microtubule nucleation factor [Source:HGNC Symbol;Acc:HGNC:1249]	GO_PROTEIN_CONTAINING_COMPLEX_SUBUNIT_ORGANIZATION	GO_MITOTIC_CELL_CYCLE		GO_CELL_CYCLE	GO_CELL_CYCLE_PROCESS			GO_CELL_CYCLE_PHASE_TRANSITION
AMOTL1	COX7C	BTF3L4	54443	ANLN	anillin actin binding protein [Source:HGNC Symbol;Acc:HGNC:14082]	GO_PROTEIN_CONTAINING_COMPLEX_SUBUNIT_ORGANIZATION	GO_MITOTIC_CELL_CYCLE		GO_CELL_CYCLE	GO_CELL_CYCLE_PROCESS			GO_CELL_CYCLE_PHASE_TRANSITION
AMPH	CPNE8	BUB1	29766	TMOD3	tropomodulin 3 [Source:HGNC Symbol;Acc:HGNC:11873]	GO_PROTEIN_CONTAINING_COMPLEX_SUBUNIT_ORGANIZATION	GO_MITOTIC_CELL_CYCLE		GO_CELL_CYCLE	GO_CELL_CYCLE_PROCESS			GO_CELL_CYCLE_PHASE_TRANSITION
ANAPC7	CRCP	BUB3	1978	EIF4EBP1	eukaryotic translation initiation factor 4E binding protein 1 [Source:HGNC Symbol;Acc:HGNC:3288]	GO_PROTEIN_CONTAINING_COMPLEX_SUBUNIT_ORGANIZATION	GO_MITOTIC_CELL_CYCLE		GO_CELL_CYCLE	GO_CELL_CYCLE_PROCESS			GO_CELL_CYCLE_PHASE_TRANSITION
ANGPT1	CTNNAL1	BZW1	4149	MAX	MYC associated factor X [Source:HGNC Symbol;Acc:HGNC:6913]	GO_PROTEIN_CONTAINING_COMPLEX_SUBUNIT_ORGANIZATION	GO_MITOTIC_CELL_CYCLE		GO_CELL_CYCLE	GO_CELL_CYCLE_PROCESS			GO_CELL_CYCLE_PHASE_TRANSITION
ANGPTL2	CXXC5	BZW2	51053	GMNN	geminin DNA replication inhibitor [Source:HGNC Symbol;Acc:HGNC:17493]	GO_PROTEIN_CONTAINING_COMPLEX_SUBUNIT_ORGANIZATION	GO_MITOTIC_CELL_CYCLE		GO_CELL_CYCLE	GO_CELL_CYCLE_PROCESS			GO_CELL_CYCLE_PHASE_TRANSITION
ANKH	CYC1	C12orf29	5537	PPP6C	protein phosphatase 6 catalytic subunit [Source:HGNC Symbol;Acc:HGNC:9323]	GO_PROTEIN_CONTAINING_COMPLEX_SUBUNIT_ORGANIZATION	GO_MITOTIC_CELL_CYCLE		GO_CELL_CYCLE	GO_CELL_CYCLE_PROCESS			GO_CELL_CYCLE_PHASE_TRANSITION
ANKRD13A	DAD1	C19orf48	7040	TGFB1	transforming growth factor beta 1 [Source:HGNC Symbol;Acc:HGNC:11766]	GO_PROTEIN_CONTAINING_COMPLEX_SUBUNIT_ORGANIZATION	GO_MITOTIC_CELL_CYCLE		GO_CELL_CYCLE	GO_CELL_CYCLE_PROCESS
ANKRD13C	DAP3	C1QBP	1894	ECT2	epithelial cell transforming 2 [Source:HGNC Symbol;Acc:HGNC:3155]	GO_PROTEIN_CONTAINING_COMPLEX_SUBUNIT_ORGANIZATION	GO_MITOTIC_CELL_CYCLE		GO_CELL_CYCLE	GO_CELL_CYCLE_PROCESS
ANKRD44	DAZAP1	C1orf52	3925	STMN1	stathmin 1 [Source:HGNC Symbol;Acc:HGNC:6510]	GO_PROTEIN_CONTAINING_COMPLEX_SUBUNIT_ORGANIZATION	GO_MITOTIC_CELL_CYCLE		GO_CELL_CYCLE	GO_CELL_CYCLE_PROCESS
ANO6	DDX20	C5orf15	26586	CKAP2	cytoskeleton associated protein 2 [Source:HGNC Symbol;Acc:HGNC:1990]	GO_PROTEIN_CONTAINING_COMPLEX_SUBUNIT_ORGANIZATION	GO_MITOTIC_CELL_CYCLE		GO_CELL_CYCLE	GO_CELL_CYCLE_PROCESS
AP1M1	DDX24	C6orf120	389	RHOC	ras homolog family member C [Source:HGNC Symbol;Acc:HGNC:669]	GO_PROTEIN_CONTAINING_COMPLEX_SUBUNIT_ORGANIZATION	GO_MITOTIC_CELL_CYCLE		GO_CELL_CYCLE	GO_CELL_CYCLE_PROCESS
AP2B1	DDX27	C9orf16	6240	RRM1	ribonucleotide reductase catalytic subunit M1 [Source:HGNC Symbol;Acc:HGNC:10451]	GO_PROTEIN_CONTAINING_COMPLEX_SUBUNIT_ORGANIZATION	GO_MITOTIC_CELL_CYCLE		GO_CELL_CYCLE
APBB2	DIMT1	C9orf78	4869	NPM1	nucleophosmin 1 [Source:HGNC Symbol;Acc:HGNC:7910]	GO_PROTEIN_CONTAINING_COMPLEX_SUBUNIT_ORGANIZATION		GO_SYMBIOTIC_PROCESS	GO_CELL_CYCLE	GO_CELL_CYCLE_PROCESS	GO_MRNA_METABOLIC_PROCESS	GO_CHROMOSOME_ORGANIZATION	GO_CELL_CYCLE_PHASE_TRANSITION	GO_RIBONUCLEOPROTEIN_COMPLEX_BIOGENESIS	GO_CELLULAR_MACROMOLECULE_CATABOLIC_PROCESS
APEX2	DNAJC2	CACYBP	6188	RPS3	ribosomal protein S3 [Source:HGNC Symbol;Acc:HGNC:10420]	GO_PROTEIN_CONTAINING_COMPLEX_SUBUNIT_ORGANIZATION		GO_SYMBIOTIC_PROCESS	GO_CELL_CYCLE	GO_CELL_CYCLE_PROCESS	GO_MRNA_METABOLIC_PROCESS				GO_CELLULAR_MACROMOLECULE_CATABOLIC_PROCESS
APLP2	DNAJC9	CALU	3326	HSP90AB1	heat shock protein 90 alpha family class B member 1 [Source:HGNC Symbol;Acc:HGNC:5258]	GO_PROTEIN_CONTAINING_COMPLEX_SUBUNIT_ORGANIZATION		GO_SYMBIOTIC_PROCESS	GO_CELL_CYCLE	GO_CELL_CYCLE_PROCESS		GO_CHROMOSOME_ORGANIZATION		GO_RIBONUCLEOPROTEIN_COMPLEX_BIOGENESIS	GO_CELLULAR_MACROMOLECULE_CATABOLIC_PROCESS
APOBEC3C	DNM1	CAP1	7251	TSG101	tumor susceptibility 101 [Source:HGNC Symbol;Acc:HGNC:15971]	GO_PROTEIN_CONTAINING_COMPLEX_SUBUNIT_ORGANIZATION		GO_SYMBIOTIC_PROCESS	GO_CELL_CYCLE	GO_CELL_CYCLE_PROCESS					GO_CELLULAR_MACROMOLECULE_CATABOLIC_PROCESS
APOBEC3D	DPF2	CAPG	3312	HSPA8	heat shock protein family A (Hsp70) member 8 [Source:HGNC Symbol;Acc:HGNC:5241]	GO_PROTEIN_CONTAINING_COMPLEX_SUBUNIT_ORGANIZATION		GO_SYMBIOTIC_PROCESS	GO_CELL_CYCLE		GO_MRNA_METABOLIC_PROCESS				GO_CELLULAR_MACROMOLECULE_CATABOLIC_PROCESS
APOBEC3F	DUSP11	CAPZA1	6732	SRPK1	SRSF protein kinase 1 [Source:HGNC Symbol;Acc:HGNC:11305]	GO_PROTEIN_CONTAINING_COMPLEX_SUBUNIT_ORGANIZATION		GO_SYMBIOTIC_PROCESS			GO_MRNA_METABOLIC_PROCESS	GO_CHROMOSOME_ORGANIZATION		GO_RIBONUCLEOPROTEIN_COMPLEX_BIOGENESIS
APOBEC3G	DVL2	CAPZA2	6418	SET	SET nuclear proto-oncogene [Source:HGNC Symbol;Acc:HGNC:10760]	GO_PROTEIN_CONTAINING_COMPLEX_SUBUNIT_ORGANIZATION		GO_SYMBIOTIC_PROCESS			GO_MRNA_METABOLIC_PROCESS	GO_CHROMOSOME_ORGANIZATION			GO_CELLULAR_MACROMOLECULE_CATABOLIC_PROCESS
APOL1	EBF1	CAPZB	6175	RPLP0	ribosomal protein lateral stalk subunit P0 [Source:HGNC Symbol;Acc:HGNC:10371]	GO_PROTEIN_CONTAINING_COMPLEX_SUBUNIT_ORGANIZATION		GO_SYMBIOTIC_PROCESS			GO_MRNA_METABOLIC_PROCESS			GO_RIBONUCLEOPROTEIN_COMPLEX_BIOGENESIS	GO_CELLULAR_MACROMOLECULE_CATABOLIC_PROCESS
APOL2	EDN3	CASP3	6135	RPL11	ribosomal protein L11 [Source:HGNC Symbol;Acc:HGNC:10301]	GO_PROTEIN_CONTAINING_COMPLEX_SUBUNIT_ORGANIZATION		GO_SYMBIOTIC_PROCESS			GO_MRNA_METABOLIC_PROCESS			GO_RIBONUCLEOPROTEIN_COMPLEX_BIOGENESIS	GO_CELLULAR_MACROMOLECULE_CATABOLIC_PROCESS
APTX	EDNRA	CASP4	6208	RPS14	ribosomal protein S14 [Source:HGNC Symbol;Acc:HGNC:10387]	GO_PROTEIN_CONTAINING_COMPLEX_SUBUNIT_ORGANIZATION		GO_SYMBIOTIC_PROCESS			GO_MRNA_METABOLIC_PROCESS			GO_RIBONUCLEOPROTEIN_COMPLEX_BIOGENESIS	GO_CELLULAR_MACROMOLECULE_CATABOLIC_PROCESS
AREL1	EHD4	CASP8	6169	RPL38	ribosomal protein L38 [Source:HGNC Symbol;Acc:HGNC:10349]	GO_PROTEIN_CONTAINING_COMPLEX_SUBUNIT_ORGANIZATION		GO_SYMBIOTIC_PROCESS			GO_MRNA_METABOLIC_PROCESS			GO_RIBONUCLEOPROTEIN_COMPLEX_BIOGENESIS	GO_CELLULAR_MACROMOLECULE_CATABOLIC_PROCESS
ARF3	EIF2S2	CAV1	3921	RPSA	ribosomal protein SA [Source:HGNC Symbol;Acc:HGNC:6502]	GO_PROTEIN_CONTAINING_COMPLEX_SUBUNIT_ORGANIZATION		GO_SYMBIOTIC_PROCESS			GO_MRNA_METABOLIC_PROCESS			GO_RIBONUCLEOPROTEIN_COMPLEX_BIOGENESIS	GO_CELLULAR_MACROMOLECULE_CATABOLIC_PROCESS
ARHGAP11A	EIF4E	CAV2	6128	RPL6	ribosomal protein L6 [Source:HGNC Symbol;Acc:HGNC:10362]	GO_PROTEIN_CONTAINING_COMPLEX_SUBUNIT_ORGANIZATION		GO_SYMBIOTIC_PROCESS			GO_MRNA_METABOLIC_PROCESS			GO_RIBONUCLEOPROTEIN_COMPLEX_BIOGENESIS	GO_CELLULAR_MACROMOLECULE_CATABOLIC_PROCESS
ARHGAP18	EIF4E2	CBWD1	6193	RPS5	ribosomal protein S5 [Source:HGNC Symbol;Acc:HGNC:10426]	GO_PROTEIN_CONTAINING_COMPLEX_SUBUNIT_ORGANIZATION		GO_SYMBIOTIC_PROCESS			GO_MRNA_METABOLIC_PROCESS			GO_RIBONUCLEOPROTEIN_COMPLEX_BIOGENESIS	GO_CELLULAR_MACROMOLECULE_CATABOLIC_PROCESS
ARHGAP26	EIF4G2	CBX3	5433	POLR2D	RNA polymerase II subunit D [Source:HGNC Symbol;Acc:HGNC:9191]	GO_PROTEIN_CONTAINING_COMPLEX_SUBUNIT_ORGANIZATION		GO_SYMBIOTIC_PROCESS			GO_MRNA_METABOLIC_PROCESS			GO_RIBONUCLEOPROTEIN_COMPLEX_BIOGENESIS	GO_CELLULAR_MACROMOLECULE_CATABOLIC_PROCESS
ARHGEF2	ELK4	CCDC137	10465	PPIH	peptidylprolyl isomerase H [Source:HGNC Symbol;Acc:HGNC:14651]	GO_PROTEIN_CONTAINING_COMPLEX_SUBUNIT_ORGANIZATION		GO_SYMBIOTIC_PROCESS			GO_MRNA_METABOLIC_PROCESS
ARID1B	ELP5	CCDC34	7520	XRCC5	X-ray repair cross complementing 5 [Source:HGNC Symbol;Acc:HGNC:12833]	GO_PROTEIN_CONTAINING_COMPLEX_SUBUNIT_ORGANIZATION		GO_SYMBIOTIC_PROCESS				GO_CHROMOSOME_ORGANIZATION		GO_RIBONUCLEOPROTEIN_COMPLEX_BIOGENESIS
ARL5A	ELP6	CCL5	3159	HMGA1	high mobility group AT-hook 1 [Source:HGNC Symbol;Acc:HGNC:5010]	GO_PROTEIN_CONTAINING_COMPLEX_SUBUNIT_ORGANIZATION		GO_SYMBIOTIC_PROCESS				GO_CHROMOSOME_ORGANIZATION
ARMC8	EMG1	CCNA2	1616	DAXX	death domain associated protein [Source:HGNC Symbol;Acc:HGNC:2681]	GO_PROTEIN_CONTAINING_COMPLEX_SUBUNIT_ORGANIZATION		GO_SYMBIOTIC_PROCESS				GO_CHROMOSOME_ORGANIZATION
ARMCX2	ERH	CCNB1	2959	GTF2B	general transcription factor IIB [Source:HGNC Symbol;Acc:HGNC:4648]	GO_PROTEIN_CONTAINING_COMPLEX_SUBUNIT_ORGANIZATION		GO_SYMBIOTIC_PROCESS				GO_CHROMOSOME_ORGANIZATION
ARNT	ETFA	CCT2	11198	SUPT16H	SPT16 homolog, facilitates chromatin remodeling subunit [Source:HGNC Symbol;Acc:HGNC:11465]	GO_PROTEIN_CONTAINING_COMPLEX_SUBUNIT_ORGANIZATION		GO_SYMBIOTIC_PROCESS				GO_CHROMOSOME_ORGANIZATION
ARNTL	FAM104A	CCT3	8562	DENR	density regulated re-initiation and release factor [Source:HGNC Symbol;Acc:HGNC:2769]	GO_PROTEIN_CONTAINING_COMPLEX_SUBUNIT_ORGANIZATION		GO_SYMBIOTIC_PROCESS						GO_RIBONUCLEOPROTEIN_COMPLEX_BIOGENESIS
ARPC3	FAM207A	CCT4	10480	EIF3M	eukaryotic translation initiation factor 3 subunit M [Source:HGNC Symbol;Acc:HGNC:24460]	GO_PROTEIN_CONTAINING_COMPLEX_SUBUNIT_ORGANIZATION		GO_SYMBIOTIC_PROCESS						GO_RIBONUCLEOPROTEIN_COMPLEX_BIOGENESIS
ARRDC2	FAM89B	CCT5	841	CASP8	caspase 8 [Source:HGNC Symbol;Acc:HGNC:1509]	GO_PROTEIN_CONTAINING_COMPLEX_SUBUNIT_ORGANIZATION		GO_SYMBIOTIC_PROCESS							GO_CELLULAR_MACROMOLECULE_CATABOLIC_PROCESS
ARSG	FANCD2	CCT6A	857	CAV1	caveolin 1 [Source:HGNC Symbol;Acc:HGNC:1527]	GO_PROTEIN_CONTAINING_COMPLEX_SUBUNIT_ORGANIZATION		GO_SYMBIOTIC_PROCESS							GO_CELLULAR_MACROMOLECULE_CATABOLIC_PROCESS
ASAP1	FDPS	CCT7	7341	SUMO1	small ubiquitin like modifier 1 [Source:HGNC Symbol;Acc:HGNC:12502]	GO_PROTEIN_CONTAINING_COMPLEX_SUBUNIT_ORGANIZATION		GO_SYMBIOTIC_PROCESS							GO_CELLULAR_MACROMOLECULE_CATABOLIC_PROCESS
ASAP2	FMR1NB	CD109	1175	AP2S1	adaptor related protein complex 2 subunit sigma 1 [Source:HGNC Symbol;Acc:HGNC:565]	GO_PROTEIN_CONTAINING_COMPLEX_SUBUNIT_ORGANIZATION		GO_SYMBIOTIC_PROCESS							GO_CELLULAR_MACROMOLECULE_CATABOLIC_PROCESS
ASB8	FSCN3	CD164	2885	GRB2	growth factor receptor bound protein 2 [Source:HGNC Symbol;Acc:HGNC:4566]	GO_PROTEIN_CONTAINING_COMPLEX_SUBUNIT_ORGANIZATION		GO_SYMBIOTIC_PROCESS
ASPH	GAGE1	CD276	2150	F2RL1	F2R like trypsin receptor 1 [Source:HGNC Symbol;Acc:HGNC:3538]	GO_PROTEIN_CONTAINING_COMPLEX_SUBUNIT_ORGANIZATION		GO_SYMBIOTIC_PROCESS
ASRGL1	GALE	CD58	9908	G3BP2	G3BP stress granule assembly factor 2 [Source:HGNC Symbol;Acc:HGNC:30291]	GO_PROTEIN_CONTAINING_COMPLEX_SUBUNIT_ORGANIZATION		GO_SYMBIOTIC_PROCESS
ASUN	GEMIN2	CDC123	4599	MX1	MX dynamin like GTPase 1 [Source:HGNC Symbol;Acc:HGNC:7532]	GO_PROTEIN_CONTAINING_COMPLEX_SUBUNIT_ORGANIZATION		GO_SYMBIOTIC_PROCESS
ATAD2	GINS2	CDC20	129401	NUP35	nucleoporin 35 [Source:HGNC Symbol;Acc:HGNC:29797]	GO_PROTEIN_CONTAINING_COMPLEX_SUBUNIT_ORGANIZATION		GO_SYMBIOTIC_PROCESS
ATE1	GJC1	CDC25C	2335	FN1	fibronectin 1 [Source:HGNC Symbol;Acc:HGNC:3778]	GO_PROTEIN_CONTAINING_COMPLEX_SUBUNIT_ORGANIZATION		GO_SYMBIOTIC_PROCESS
ATF1	GLRX	CDC42	6396	SEC13	SEC13 homolog, nuclear pore and COPII coat complex component [Source:HGNC Symbol;Acc:HGNC:10697]	GO_PROTEIN_CONTAINING_COMPLEX_SUBUNIT_ORGANIZATION		GO_SYMBIOTIC_PROCESS
ATF2	GLRX2	CDC42EP3	6510	SLC1A5	solute carrier family 1 member 5 [Source:HGNC Symbol;Acc:HGNC:10943]	GO_PROTEIN_CONTAINING_COMPLEX_SUBUNIT_ORGANIZATION		GO_SYMBIOTIC_PROCESS
ATF6	GNB2	CDC6	6840	SVIL	supervillin [Source:HGNC Symbol;Acc:HGNC:11480]	GO_PROTEIN_CONTAINING_COMPLEX_SUBUNIT_ORGANIZATION			GO_CELL_CYCLE	GO_CELL_CYCLE_PROCESS
ATL2	GNL1	CDCA7L	8872	CDC123	cell division cycle 123 [Source:HGNC Symbol;Acc:HGNC:16827]	GO_PROTEIN_CONTAINING_COMPLEX_SUBUNIT_ORGANIZATION			GO_CELL_CYCLE	GO_CELL_CYCLE_PROCESS
ATP11B	GNL3	CDCA8	27339	PRPF19	pre-mRNA processing factor 19 [Source:HGNC Symbol;Acc:HGNC:17896]	GO_PROTEIN_CONTAINING_COMPLEX_SUBUNIT_ORGANIZATION			GO_CELL_CYCLE		GO_MRNA_METABOLIC_PROCESS			GO_RIBONUCLEOPROTEIN_COMPLEX_BIOGENESIS	GO_CELLULAR_MACROMOLECULE_CATABOLIC_PROCESS
ATP13A3	GRK6	CDK1	54069	MIS18A	MIS18 kinetochore protein A [Source:HGNC Symbol;Acc:HGNC:1286]	GO_PROTEIN_CONTAINING_COMPLEX_SUBUNIT_ORGANIZATION			GO_CELL_CYCLE			GO_CHROMOSOME_ORGANIZATION
ATP1B1	GSTO1	CDK2	55355	HJURP	Holliday junction recognition protein [Source:HGNC Symbol;Acc:HGNC:25444]	GO_PROTEIN_CONTAINING_COMPLEX_SUBUNIT_ORGANIZATION			GO_CELL_CYCLE			GO_CHROMOSOME_ORGANIZATION
ATP2A2	HARS	CDK4	1211	CLTA	clathrin light chain A [Source:HGNC Symbol;Acc:HGNC:2090]	GO_PROTEIN_CONTAINING_COMPLEX_SUBUNIT_ORGANIZATION			GO_CELL_CYCLE						GO_CELLULAR_MACROMOLECULE_CATABOLIC_PROCESS
ATP2B1	HAT1	CDK7	382	ARF6	ADP ribosylation factor 6 [Source:HGNC Symbol;Acc:HGNC:659]	GO_PROTEIN_CONTAINING_COMPLEX_SUBUNIT_ORGANIZATION			GO_CELL_CYCLE
ATP5B	HMBS	CDKN1A	5899	RALB	RAS like proto-oncogene B [Source:HGNC Symbol;Acc:HGNC:9840]	GO_PROTEIN_CONTAINING_COMPLEX_SUBUNIT_ORGANIZATION			GO_CELL_CYCLE
ATP5E	HMGB1	CDKN2AIPNL	2035	EPB41	erythrocyte membrane protein band 4.1 [Source:HGNC Symbol;Acc:HGNC:3377]	GO_PROTEIN_CONTAINING_COMPLEX_SUBUNIT_ORGANIZATION			GO_CELL_CYCLE
ATP5F1	HMGB2	CDKN3	123169	LEO1	LEO1 homolog, Paf1/RNA polymerase II complex component [Source:HGNC Symbol;Acc:HGNC:30401]	GO_PROTEIN_CONTAINING_COMPLEX_SUBUNIT_ORGANIZATION					GO_MRNA_METABOLIC_PROCESS	GO_CHROMOSOME_ORGANIZATION
ATP5J	HMGN1	CDV3	51154	MRTO4	MRT4 homolog, ribosome maturation factor [Source:HGNC Symbol;Acc:HGNC:18477]	GO_PROTEIN_CONTAINING_COMPLEX_SUBUNIT_ORGANIZATION					GO_MRNA_METABOLIC_PROCESS			GO_RIBONUCLEOPROTEIN_COMPLEX_BIOGENESIS	GO_CELLULAR_MACROMOLECULE_CATABOLIC_PROCESS
ATP5SL	HOXB7	CENPN	10772	SRSF10	serine and arginine rich splicing factor 10 [Source:HGNC Symbol;Acc:HGNC:16713]	GO_PROTEIN_CONTAINING_COMPLEX_SUBUNIT_ORGANIZATION					GO_MRNA_METABOLIC_PROCESS			GO_RIBONUCLEOPROTEIN_COMPLEX_BIOGENESIS
ATP6AP2	HSPD1	CENPW	6628	SNRPB	small nuclear ribonucleoprotein polypeptides B and B1 [Source:HGNC Symbol;Acc:HGNC:11153]	GO_PROTEIN_CONTAINING_COMPLEX_SUBUNIT_ORGANIZATION					GO_MRNA_METABOLIC_PROCESS			GO_RIBONUCLEOPROTEIN_COMPLEX_BIOGENESIS
ATP6V0A2	IDI1	CEP55	6634	SNRPD3	small nuclear ribonucleoprotein D3 polypeptide [Source:HGNC Symbol;Acc:HGNC:11160]	GO_PROTEIN_CONTAINING_COMPLEX_SUBUNIT_ORGANIZATION					GO_MRNA_METABOLIC_PROCESS			GO_RIBONUCLEOPROTEIN_COMPLEX_BIOGENESIS
ATP6V1A	IFI35	CFH	6635	SNRPE	small nuclear ribonucleoprotein polypeptide E [Source:HGNC Symbol;Acc:HGNC:11161]	GO_PROTEIN_CONTAINING_COMPLEX_SUBUNIT_ORGANIZATION					GO_MRNA_METABOLIC_PROCESS			GO_RIBONUCLEOPROTEIN_COMPLEX_BIOGENESIS
ATXN1	IFIT3	CFL1	6632	SNRPD1	small nuclear ribonucleoprotein D1 polypeptide [Source:HGNC Symbol;Acc:HGNC:11158]	GO_PROTEIN_CONTAINING_COMPLEX_SUBUNIT_ORGANIZATION					GO_MRNA_METABOLIC_PROCESS			GO_RIBONUCLEOPROTEIN_COMPLEX_BIOGENESIS
AURKB	IRS1	CFL2	79833	GEMIN6	gem nuclear organelle associated protein 6 [Source:HGNC Symbol;Acc:HGNC:20044]	GO_PROTEIN_CONTAINING_COMPLEX_SUBUNIT_ORGANIZATION					GO_MRNA_METABOLIC_PROCESS			GO_RIBONUCLEOPROTEIN_COMPLEX_BIOGENESIS
AUTS2	ISCA2	CHCHD7	11171	STRAP	serine/threonine kinase receptor associated protein [Source:HGNC Symbol;Acc:HGNC:30796]	GO_PROTEIN_CONTAINING_COMPLEX_SUBUNIT_ORGANIZATION					GO_MRNA_METABOLIC_PROCESS			GO_RIBONUCLEOPROTEIN_COMPLEX_BIOGENESIS
B4GALT5	ISG15	CHEK1	6631	SNRPC	small nuclear ribonucleoprotein polypeptide C [Source:HGNC Symbol;Acc:HGNC:11157]	GO_PROTEIN_CONTAINING_COMPLEX_SUBUNIT_ORGANIZATION					GO_MRNA_METABOLIC_PROCESS			GO_RIBONUCLEOPROTEIN_COMPLEX_BIOGENESIS
BACE2	KDELR1	CHMP2B	10946	SF3A3	splicing factor 3a subunit 3 [Source:HGNC Symbol;Acc:HGNC:10767]	GO_PROTEIN_CONTAINING_COMPLEX_SUBUNIT_ORGANIZATION					GO_MRNA_METABOLIC_PROCESS			GO_RIBONUCLEOPROTEIN_COMPLEX_BIOGENESIS
BAK1	KNOP1	CHMP5	1994	ELAVL1	ELAV like RNA binding protein 1 [Source:HGNC Symbol;Acc:HGNC:3312]	GO_PROTEIN_CONTAINING_COMPLEX_SUBUNIT_ORGANIZATION					GO_MRNA_METABOLIC_PROCESS				GO_CELLULAR_MACROMOLECULE_CATABOLIC_PROCESS
BAZ1B	KRT10	CHP1	2107	ETF1	eukaryotic translation termination factor 1 [Source:HGNC Symbol;Acc:HGNC:3477]	GO_PROTEIN_CONTAINING_COMPLEX_SUBUNIT_ORGANIZATION					GO_MRNA_METABOLIC_PROCESS				GO_CELLULAR_MACROMOLECULE_CATABOLIC_PROCESS
BAZ2A	LARP6	CHRAC1	3958	LGALS3	galectin 3 [Source:HGNC Symbol;Acc:HGNC:6563]	GO_PROTEIN_CONTAINING_COMPLEX_SUBUNIT_ORGANIZATION					GO_MRNA_METABOLIC_PROCESS
BBX	LDLR	CHURC1-FNTB	10856	RUVBL2	RuvB like AAA ATPase 2 [Source:HGNC Symbol;Acc:HGNC:10475]	GO_PROTEIN_CONTAINING_COMPLEX_SUBUNIT_ORGANIZATION						GO_CHROMOSOME_ORGANIZATION		GO_RIBONUCLEOPROTEIN_COMPLEX_BIOGENESIS
BCAP29	LMNB2	CIAO1	5887	RAD23B	RAD23 homolog B, nucleotide excision repair protein [Source:HGNC Symbol;Acc:HGNC:9813]	GO_PROTEIN_CONTAINING_COMPLEX_SUBUNIT_ORGANIZATION						GO_CHROMOSOME_ORGANIZATION			GO_CELLULAR_MACROMOLECULE_CATABOLIC_PROCESS
BCAR3	LSM1	CKAP2	142	PARP1	poly(ADP-ribose) polymerase 1 [Source:HGNC Symbol;Acc:HGNC:270]	GO_PROTEIN_CONTAINING_COMPLEX_SUBUNIT_ORGANIZATION						GO_CHROMOSOME_ORGANIZATION
BCL2L13	LSM3	CKAP4	10576	CCT2	chaperonin containing TCP1 subunit 2 [Source:HGNC Symbol;Acc:HGNC:1615]	GO_PROTEIN_CONTAINING_COMPLEX_SUBUNIT_ORGANIZATION						GO_CHROMOSOME_ORGANIZATION
BCLAF1	LSM4	CKS1B	7203	CCT3	chaperonin containing TCP1 subunit 3 [Source:HGNC Symbol;Acc:HGNC:1616]	GO_PROTEIN_CONTAINING_COMPLEX_SUBUNIT_ORGANIZATION						GO_CHROMOSOME_ORGANIZATION
BDH1	MAGEA11	CKS2	3006	H1-2	H1.2 linker histone, cluster member [Source:HGNC Symbol;Acc:HGNC:4716]	GO_PROTEIN_CONTAINING_COMPLEX_SUBUNIT_ORGANIZATION						GO_CHROMOSOME_ORGANIZATION
BDKRB1	MAGEB2	CLINT1	3021	H3-3B	H3.3 histone B [Source:HGNC Symbol;Acc:HGNC:4765]	GO_PROTEIN_CONTAINING_COMPLEX_SUBUNIT_ORGANIZATION						GO_CHROMOSOME_ORGANIZATION
BDKRB2	MAP2K7	CLMP	90780	PYGO2	pygopus family PHD finger 2 [Source:HGNC Symbol;Acc:HGNC:30257]	GO_PROTEIN_CONTAINING_COMPLEX_SUBUNIT_ORGANIZATION						GO_CHROMOSOME_ORGANIZATION
BFAR	MAPRE1	CLPTM1L	8970	H2BC11	H2B clustered histone 11 [Source:HGNC Symbol;Acc:HGNC:4761]	GO_PROTEIN_CONTAINING_COMPLEX_SUBUNIT_ORGANIZATION						GO_CHROMOSOME_ORGANIZATION
BHLHE41	MAT2B	CLSTN3	10541	ANP32B	acidic nuclear phosphoprotein 32 family member B [Source:HGNC Symbol;Acc:HGNC:16677]	GO_PROTEIN_CONTAINING_COMPLEX_SUBUNIT_ORGANIZATION						GO_CHROMOSOME_ORGANIZATION
BICD2	MCTS1	CLTA	8347	H2BC4	H2B clustered histone 4 [Source:HGNC Symbol;Acc:HGNC:4757]	GO_PROTEIN_CONTAINING_COMPLEX_SUBUNIT_ORGANIZATION						GO_CHROMOSOME_ORGANIZATION
BLMH	MEA1	CMPK1	6883	TAF12	TATA-box binding protein associated factor 12 [Source:HGNC Symbol;Acc:HGNC:11545]	GO_PROTEIN_CONTAINING_COMPLEX_SUBUNIT_ORGANIZATION						GO_CHROMOSOME_ORGANIZATION
BLOC1S5	MED31	CMTM7	1810	DR1	down-regulator of transcription 1 [Source:HGNC Symbol;Acc:HGNC:3017]	GO_PROTEIN_CONTAINING_COMPLEX_SUBUNIT_ORGANIZATION						GO_CHROMOSOME_ORGANIZATION
BLOC1S5-TXNDC5	MLF2	CNIH1	7019	TFAM	transcription factor A, mitochondrial [Source:HGNC Symbol;Acc:HGNC:11741]	GO_PROTEIN_CONTAINING_COMPLEX_SUBUNIT_ORGANIZATION						GO_CHROMOSOME_ORGANIZATION
BLVRA	MLX	CNN2	55839	CENPN	centromere protein N [Source:HGNC Symbol;Acc:HGNC:30873]	GO_PROTEIN_CONTAINING_COMPLEX_SUBUNIT_ORGANIZATION						GO_CHROMOSOME_ORGANIZATION
BLZF1	MPDU1	CNN3	83743	GRWD1	glutamate rich WD repeat containing 1 [Source:HGNC Symbol;Acc:HGNC:21270]	GO_PROTEIN_CONTAINING_COMPLEX_SUBUNIT_ORGANIZATION						GO_CHROMOSOME_ORGANIZATION
BMF	MPG	CNOT6	3017	H2BC5	H2B clustered histone 5 [Source:HGNC Symbol;Acc:HGNC:4747]	GO_PROTEIN_CONTAINING_COMPLEX_SUBUNIT_ORGANIZATION						GO_CHROMOSOME_ORGANIZATION
BMP1	MRPL16	CNP	55723	ASF1B	anti-silencing function 1B histone chaperone [Source:HGNC Symbol;Acc:HGNC:20996]	GO_PROTEIN_CONTAINING_COMPLEX_SUBUNIT_ORGANIZATION						GO_CHROMOSOME_ORGANIZATION
BMS1	MRPL21	COA7	81611	ANP32E	acidic nuclear phosphoprotein 32 family member E [Source:HGNC Symbol;Acc:HGNC:16673]	GO_PROTEIN_CONTAINING_COMPLEX_SUBUNIT_ORGANIZATION						GO_CHROMOSOME_ORGANIZATION
BNIP2	MRPL22	COL1A1	6605	SMARCE1	SWI/SNF related, matrix associated, actin dependent regulator of chromatin, subfamily e, member 1 [Source:HGNC Symbol;Acc:HGNC:11109]	GO_PROTEIN_CONTAINING_COMPLEX_SUBUNIT_ORGANIZATION						GO_CHROMOSOME_ORGANIZATION
BRCA1	MRPL28	COL3A1	6602	SMARCD1	SWI/SNF related, matrix associated, actin dependent regulator of chromatin, subfamily d, member 1 [Source:HGNC Symbol;Acc:HGNC:11106]	GO_PROTEIN_CONTAINING_COMPLEX_SUBUNIT_ORGANIZATION						GO_CHROMOSOME_ORGANIZATION
BSG	MRPL37	COL6A3	6944	VPS72	vacuolar protein sorting 72 homolog [Source:HGNC Symbol;Acc:HGNC:11644]	GO_PROTEIN_CONTAINING_COMPLEX_SUBUNIT_ORGANIZATION						GO_CHROMOSOME_ORGANIZATION
BTBD1	MRPL44	COLGALT1	84154	RPF2	ribosome production factor 2 homolog [Source:HGNC Symbol;Acc:HGNC:20870]	GO_PROTEIN_CONTAINING_COMPLEX_SUBUNIT_ORGANIZATION								GO_RIBONUCLEOPROTEIN_COMPLEX_BIOGENESIS
BTBD10	MRPL49	COMMD2	51187	RSL24D1	ribosomal L24 domain containing 1 [Source:HGNC Symbol;Acc:HGNC:18479]	GO_PROTEIN_CONTAINING_COMPLEX_SUBUNIT_ORGANIZATION								GO_RIBONUCLEOPROTEIN_COMPLEX_BIOGENESIS
BTBD3	MRPL51	COPS3	29777	ABT1	activator of basal transcription 1 [Source:HGNC Symbol;Acc:HGNC:17369]	GO_PROTEIN_CONTAINING_COMPLEX_SUBUNIT_ORGANIZATION								GO_RIBONUCLEOPROTEIN_COMPLEX_BIOGENESIS
BTBD7	MRPS12	COX7A2	4839	NOP2	NOP2 nucleolar protein [Source:HGNC Symbol;Acc:HGNC:7867]	GO_PROTEIN_CONTAINING_COMPLEX_SUBUNIT_ORGANIZATION								GO_RIBONUCLEOPROTEIN_COMPLEX_BIOGENESIS
BTN3A2	MRPS16	CRTAP	1983	EIF5	eukaryotic translation initiation factor 5 [Source:HGNC Symbol;Acc:HGNC:3299]	GO_PROTEIN_CONTAINING_COMPLEX_SUBUNIT_ORGANIZATION								GO_RIBONUCLEOPROTEIN_COMPLEX_BIOGENESIS
BUB1B	MRPS17	CSAG1	27335	EIF3K	eukaryotic translation initiation factor 3 subunit K [Source:HGNC Symbol;Acc:HGNC:24656]	GO_PROTEIN_CONTAINING_COMPLEX_SUBUNIT_ORGANIZATION								GO_RIBONUCLEOPROTEIN_COMPLEX_BIOGENESIS
BUD13	MRPS18B	CSDE1	8668	EIF3I	eukaryotic translation initiation factor 3 subunit I [Source:HGNC Symbol;Acc:HGNC:3272]	GO_PROTEIN_CONTAINING_COMPLEX_SUBUNIT_ORGANIZATION								GO_RIBONUCLEOPROTEIN_COMPLEX_BIOGENESIS
BYSL	MRPS22	CSK	8669	EIF3J	eukaryotic translation initiation factor 3 subunit J [Source:HGNC Symbol;Acc:HGNC:3270]	GO_PROTEIN_CONTAINING_COMPLEX_SUBUNIT_ORGANIZATION								GO_RIBONUCLEOPROTEIN_COMPLEX_BIOGENESIS
C10orf118	MRPS7	CSTF1	3309	HSPA5	heat shock protein family A (Hsp70) member 5 [Source:HGNC Symbol;Acc:HGNC:5238]	GO_PROTEIN_CONTAINING_COMPLEX_SUBUNIT_ORGANIZATION									GO_CELLULAR_MACROMOLECULE_CATABOLIC_PROCESS
C10orf2	MTA2	CSTF2	258010	SVIP	small VCP interacting protein [Source:HGNC Symbol;Acc:HGNC:25238]	GO_PROTEIN_CONTAINING_COMPLEX_SUBUNIT_ORGANIZATION									GO_CELLULAR_MACROMOLECULE_CATABOLIC_PROCESS
C11orf58	MTHFD1	CTHRC1	84300	UQCC2	ubiquinol-cytochrome c reductase complex assembly factor 2 [Source:HGNC Symbol;Acc:HGNC:21237]	GO_PROTEIN_CONTAINING_COMPLEX_SUBUNIT_ORGANIZATION									GO_CELLULAR_MACROMOLECULE_CATABOLIC_PROCESS
C12orf23	MTHFD2	CTNNB1	6341	SCO1	synthesis of cytochrome C oxidase 1 [Source:HGNC Symbol;Acc:HGNC:10603]	GO_PROTEIN_CONTAINING_COMPLEX_SUBUNIT_ORGANIZATION									GO_CELLULAR_MACROMOLECULE_CATABOLIC_PROCESS
C12orf44	MTHFS	CTPS1	1075	CTSC	cathepsin C [Source:HGNC Symbol;Acc:HGNC:2528]	GO_PROTEIN_CONTAINING_COMPLEX_SUBUNIT_ORGANIZATION									GO_CELLULAR_MACROMOLECULE_CATABOLIC_PROCESS
C12orf49	MZT1	CTSC	29979	UBQLN1	ubiquilin 1 [Source:HGNC Symbol;Acc:HGNC:12508]	GO_PROTEIN_CONTAINING_COMPLEX_SUBUNIT_ORGANIZATION									GO_CELLULAR_MACROMOLECULE_CATABOLIC_PROCESS
C12orf5	NCBP2	CYBA	7126	TNFAIP1	TNF alpha induced protein 1 [Source:HGNC Symbol;Acc:HGNC:11894]	GO_PROTEIN_CONTAINING_COMPLEX_SUBUNIT_ORGANIZATION									GO_CELLULAR_MACROMOLECULE_CATABOLIC_PROCESS
C12orf57	NDUFB11	CYCS	9554	SEC22B	SEC22 homolog B, vesicle trafficking protein (gene/pseudogene) [Source:HGNC Symbol;Acc:HGNC:10700]	GO_PROTEIN_CONTAINING_COMPLEX_SUBUNIT_ORGANIZATION
C14orf80	NDUFB5	CYP1B1	11261	CHP1	calcineurin like EF-hand protein 1 [Source:HGNC Symbol;Acc:HGNC:17433]	GO_PROTEIN_CONTAINING_COMPLEX_SUBUNIT_ORGANIZATION
C19orf10	NDUFB6	CYP1B1-AS1	4641	MYO1C	myosin IC [Source:HGNC Symbol;Acc:HGNC:7597]	GO_PROTEIN_CONTAINING_COMPLEX_SUBUNIT_ORGANIZATION
C19orf12	NDUFB9	DAXX	829	CAPZA1	capping actin protein of muscle Z-line subunit alpha 1 [Source:HGNC Symbol;Acc:HGNC:1488]	GO_PROTEIN_CONTAINING_COMPLEX_SUBUNIT_ORGANIZATION
C1orf21	NDUFS3	DBF4	6624	FSCN1	fascin actin-bundling protein 1 [Source:HGNC Symbol;Acc:HGNC:11148]	GO_PROTEIN_CONTAINING_COMPLEX_SUBUNIT_ORGANIZATION
C1orf216	NDUFS6	DBN1	91663	MYADM	myeloid associated differentiation marker [Source:HGNC Symbol;Acc:HGNC:7544]	GO_PROTEIN_CONTAINING_COMPLEX_SUBUNIT_ORGANIZATION
C5orf24	NEDD8-MDP1	DBNL	5756	TWF1	twinfilin actin binding protein 1 [Source:HGNC Symbol;Acc:HGNC:9620]	GO_PROTEIN_CONTAINING_COMPLEX_SUBUNIT_ORGANIZATION
C6orf106	NIFK	DCAF13	1627	DBN1	drebrin 1 [Source:HGNC Symbol;Acc:HGNC:2695]	GO_PROTEIN_CONTAINING_COMPLEX_SUBUNIT_ORGANIZATION
C6orf211	NIP7	DCBLD2	9168	TMSB10	thymosin beta 10 [Source:HGNC Symbol;Acc:HGNC:11879]	GO_PROTEIN_CONTAINING_COMPLEX_SUBUNIT_ORGANIZATION
C6orf89	NKIRAS2	DCTPP1	56681	SAR1A	secretion associated Ras related GTPase 1A [Source:HGNC Symbol;Acc:HGNC:10534]	GO_PROTEIN_CONTAINING_COMPLEX_SUBUNIT_ORGANIZATION
C7orf25	NME4	DCUN1D5	830	CAPZA2	capping actin protein of muscle Z-line subunit alpha 2 [Source:HGNC Symbol;Acc:HGNC:1490]	GO_PROTEIN_CONTAINING_COMPLEX_SUBUNIT_ORGANIZATION
C9orf47	NTAN1	DDX18	832	CAPZB	capping actin protein of muscle Z-line subunit beta [Source:HGNC Symbol;Acc:HGNC:1491]	GO_PROTEIN_CONTAINING_COMPLEX_SUBUNIT_ORGANIZATION
CAGE1	NUCKS1	DDX21	2288	FKBP4	FKBP prolyl isomerase 4 [Source:HGNC Symbol;Acc:HGNC:3720]	GO_PROTEIN_CONTAINING_COMPLEX_SUBUNIT_ORGANIZATION
CALD1	NUF2	DDX3X	28988	DBNL	drebrin like [Source:HGNC Symbol;Acc:HGNC:2696]	GO_PROTEIN_CONTAINING_COMPLEX_SUBUNIT_ORGANIZATION
CAMK4	OLFML3	DDX58	10109	ARPC2	actin related protein 2/3 complex subunit 2 [Source:HGNC Symbol;Acc:HGNC:705]	GO_PROTEIN_CONTAINING_COMPLEX_SUBUNIT_ORGANIZATION
CAMSAP2	ORC6	DEDD	10092	ARPC5	actin related protein 2/3 complex subunit 5 [Source:HGNC Symbol;Acc:HGNC:708]	GO_PROTEIN_CONTAINING_COMPLEX_SUBUNIT_ORGANIZATION
CAND1	ORMDL2	DEK	5216	PFN1	profilin 1 [Source:HGNC Symbol;Acc:HGNC:8881]	GO_PROTEIN_CONTAINING_COMPLEX_SUBUNIT_ORGANIZATION
CANT1	PAFAH1B2	DENR	2764	GMFB	glia maturation factor beta [Source:HGNC Symbol;Acc:HGNC:4373]	GO_PROTEIN_CONTAINING_COMPLEX_SUBUNIT_ORGANIZATION
CAPRIN1	PAIP2	DHCR24	822	CAPG	capping actin protein, gelsolin like [Source:HGNC Symbol;Acc:HGNC:1474]	GO_PROTEIN_CONTAINING_COMPLEX_SUBUNIT_ORGANIZATION
CARD16	PAPOLA	DHCR7	7408	VASP	vasodilator stimulated phosphoprotein [Source:HGNC Symbol;Acc:HGNC:12652]	GO_PROTEIN_CONTAINING_COMPLEX_SUBUNIT_ORGANIZATION
CARD17	PARP2	DKC1	10602	CDC42EP3	CDC42 effector protein 3 [Source:HGNC Symbol;Acc:HGNC:16943]	GO_PROTEIN_CONTAINING_COMPLEX_SUBUNIT_ORGANIZATION
CASC5	PDAP1	DLD	81873	ARPC5L	actin related protein 2/3 complex subunit 5 like [Source:HGNC Symbol;Acc:HGNC:23366]	GO_PROTEIN_CONTAINING_COMPLEX_SUBUNIT_ORGANIZATION
CASK	PDCD11	DLGAP5	9948	WDR1	WD repeat domain 1 [Source:HGNC Symbol;Acc:HGNC:12754]	GO_PROTEIN_CONTAINING_COMPLEX_SUBUNIT_ORGANIZATION
CASP1	PDE6D	DLST	1073	CFL2	cofilin 2 [Source:HGNC Symbol;Acc:HGNC:1875]	GO_PROTEIN_CONTAINING_COMPLEX_SUBUNIT_ORGANIZATION
CAST	PDF	DLX1	51474	LIMA1	LIM domain and actin binding 1 [Source:HGNC Symbol;Acc:HGNC:24636]	GO_PROTEIN_CONTAINING_COMPLEX_SUBUNIT_ORGANIZATION
CBFB	PEG10	DMKN	1535	CYBA	cytochrome b-245 alpha chain [Source:HGNC Symbol;Acc:HGNC:2577]	GO_PROTEIN_CONTAINING_COMPLEX_SUBUNIT_ORGANIZATION
CBLL1	PFDN1	DNAJA1	29088	MRPL15	mitochondrial ribosomal protein L15 [Source:HGNC Symbol;Acc:HGNC:14054]	GO_PROTEIN_CONTAINING_COMPLEX_SUBUNIT_ORGANIZATION
CBX1	PFDN2	DNAJB6	6470	SHMT1	serine hydroxymethyltransferase 1 [Source:HGNC Symbol;Acc:HGNC:10850]	GO_PROTEIN_CONTAINING_COMPLEX_SUBUNIT_ORGANIZATION
CBX5	PFDN6	DNM3OS	9804	TOMM20	translocase of outer mitochondrial membrane 20 [Source:HGNC Symbol;Acc:HGNC:20947]	GO_PROTEIN_CONTAINING_COMPLEX_SUBUNIT_ORGANIZATION
CCDC50	PHF23	DNMT1	1984	EIF5A	eukaryotic translation initiation factor 5A [Source:HGNC Symbol;Acc:HGNC:3300]	GO_PROTEIN_CONTAINING_COMPLEX_SUBUNIT_ORGANIZATION
CCDC71L	PHF5A	DNTTIP2	10972	TMED10	transmembrane p24 trafficking protein 10 [Source:HGNC Symbol;Acc:HGNC:16998]	GO_PROTEIN_CONTAINING_COMPLEX_SUBUNIT_ORGANIZATION
CCDC86	PIGH	DPM2	10959	TMED2	transmembrane p24 trafficking protein 2 [Source:HGNC Symbol;Acc:HGNC:16996]	GO_PROTEIN_CONTAINING_COMPLEX_SUBUNIT_ORGANIZATION
CCL2	PIGS	DPPA4	8773	SNAP23	synaptosome associated protein 23 [Source:HGNC Symbol;Acc:HGNC:11131]	GO_PROTEIN_CONTAINING_COMPLEX_SUBUNIT_ORGANIZATION
CCNB2	PNRC2	DR1	1347	COX7A2	cytochrome c oxidase subunit 7A2 [Source:HGNC Symbol;Acc:HGNC:2288]	GO_PROTEIN_CONTAINING_COMPLEX_SUBUNIT_ORGANIZATION
CCND3	POLDIP2	DSP	3052	HCCS	holocytochrome c synthase [Source:HGNC Symbol;Acc:HGNC:4837]	GO_PROTEIN_CONTAINING_COMPLEX_SUBUNIT_ORGANIZATION
CCNJL	POLR3C	DTX3L	8624	PSMG1	proteasome assembly chaperone 1 [Source:HGNC Symbol;Acc:HGNC:3043]	GO_PROTEIN_CONTAINING_COMPLEX_SUBUNIT_ORGANIZATION
CCNT1	POSTN	DUSP12	4698	NDUFA5	NADH:ubiquinone oxidoreductase subunit A5 [Source:HGNC Symbol;Acc:HGNC:7688]	GO_PROTEIN_CONTAINING_COMPLEX_SUBUNIT_ORGANIZATION
CD33	PPIB	DUSP6	51371	POMP	proteasome maturation protein [Source:HGNC Symbol;Acc:HGNC:20330]	GO_PROTEIN_CONTAINING_COMPLEX_SUBUNIT_ORGANIZATION
CD44	PPIL1	E2F4	9685	CLINT1	clathrin interactor 1 [Source:HGNC Symbol;Acc:HGNC:23186]	GO_PROTEIN_CONTAINING_COMPLEX_SUBUNIT_ORGANIZATION
CD55	PPP1CA	EAPP	30968	STOML2	stomatin like 2 [Source:HGNC Symbol;Acc:HGNC:14559]	GO_PROTEIN_CONTAINING_COMPLEX_SUBUNIT_ORGANIZATION
CD68	PPP2R5C	EBNA1BP2	10175	CNIH1	cornichon family AMPA receptor auxiliary protein 1 [Source:HGNC Symbol;Acc:HGNC:19431]	GO_PROTEIN_CONTAINING_COMPLEX_SUBUNIT_ORGANIZATION
CD82	PRADC1	EBP	10280	SIGMAR1	sigma non-opioid intracellular receptor 1 [Source:HGNC Symbol;Acc:HGNC:8157]	GO_PROTEIN_CONTAINING_COMPLEX_SUBUNIT_ORGANIZATION
CD97	PSMA3	ECT2	29074	MRPL18	mitochondrial ribosomal protein L18 [Source:HGNC Symbol;Acc:HGNC:14477]	GO_PROTEIN_CONTAINING_COMPLEX_SUBUNIT_ORGANIZATION
CD99	PSMB9	EEF1B2	11222	MRPL3	mitochondrial ribosomal protein L3 [Source:HGNC Symbol;Acc:HGNC:10379]	GO_PROTEIN_CONTAINING_COMPLEX_SUBUNIT_ORGANIZATION
CDC25B	PSMC5	EEF1E1-BLOC1S5	122704	MRPL52	mitochondrial ribosomal protein L52 [Source:HGNC Symbol;Acc:HGNC:16655]	GO_PROTEIN_CONTAINING_COMPLEX_SUBUNIT_ORGANIZATION
CDC27	PSMD13	EGLN3	28977	MRPL42	mitochondrial ribosomal protein L42 [Source:HGNC Symbol;Acc:HGNC:14493]	GO_PROTEIN_CONTAINING_COMPLEX_SUBUNIT_ORGANIZATION
CDC42EP2	PSME2	EI24	51318	MRPL35	mitochondrial ribosomal protein L35 [Source:HGNC Symbol;Acc:HGNC:14489]	GO_PROTEIN_CONTAINING_COMPLEX_SUBUNIT_ORGANIZATION
CDC42EP5	PTCD1	EID1	51649	MRPS23	mitochondrial ribosomal protein S23 [Source:HGNC Symbol;Acc:HGNC:14509]	GO_PROTEIN_CONTAINING_COMPLEX_SUBUNIT_ORGANIZATION
CDC45	PTPMT1	EIF1AD	54148	MRPL39	mitochondrial ribosomal protein L39 [Source:HGNC Symbol;Acc:HGNC:14027]	GO_PROTEIN_CONTAINING_COMPLEX_SUBUNIT_ORGANIZATION
CDC5L	PTPRCAP	EIF2B1	54534	MRPL50	mitochondrial ribosomal protein L50 [Source:HGNC Symbol;Acc:HGNC:16654]	GO_PROTEIN_CONTAINING_COMPLEX_SUBUNIT_ORGANIZATION
CDC7	PTRH2	EIF2B2	55168	MRPS18A	mitochondrial ribosomal protein S18A [Source:HGNC Symbol;Acc:HGNC:14515]	GO_PROTEIN_CONTAINING_COMPLEX_SUBUNIT_ORGANIZATION
CDC73	RAB14	EIF2S1	57129	MRPL47	mitochondrial ribosomal protein L47 [Source:HGNC Symbol;Acc:HGNC:16652]	GO_PROTEIN_CONTAINING_COMPLEX_SUBUNIT_ORGANIZATION
CDCA5	RAB34	EIF3I	63875	MRPL17	mitochondrial ribosomal protein L17 [Source:HGNC Symbol;Acc:HGNC:14053]	GO_PROTEIN_CONTAINING_COMPLEX_SUBUNIT_ORGANIZATION
CDH11	RAP2C	EIF3J	64960	MRPS15	mitochondrial ribosomal protein S15 [Source:HGNC Symbol;Acc:HGNC:14504]	GO_PROTEIN_CONTAINING_COMPLEX_SUBUNIT_ORGANIZATION
CDH2	RBM42	EIF3K	64983	MRPL32	mitochondrial ribosomal protein L32 [Source:HGNC Symbol;Acc:HGNC:14035]	GO_PROTEIN_CONTAINING_COMPLEX_SUBUNIT_ORGANIZATION
CDRT1	RER1	EIF3M	54516	MTRF1L	mitochondrial translational release factor 1 like [Source:HGNC Symbol;Acc:HGNC:21051]	GO_PROTEIN_CONTAINING_COMPLEX_SUBUNIT_ORGANIZATION
CDYL	RFC4	EIF4EBP1	7453	WARS1	tryptophanyl-tRNA synthetase 1 [Source:HGNC Symbol;Acc:HGNC:12729]	GO_PROTEIN_CONTAINING_COMPLEX_SUBUNIT_ORGANIZATION
CEACAM19	RIC8A	EIF5	2193	FARSA	phenylalanyl-tRNA synthetase subunit alpha [Source:HGNC Symbol;Acc:HGNC:3592]	GO_PROTEIN_CONTAINING_COMPLEX_SUBUNIT_ORGANIZATION
CECR5	RIOK2	EIF5A	7083	TK1	thymidine kinase 1 [Source:HGNC Symbol;Acc:HGNC:11830]	GO_PROTEIN_CONTAINING_COMPLEX_SUBUNIT_ORGANIZATION
CELF1	RIT1	ELAC2	7358	UGDH	UDP-glucose 6-dehydrogenase [Source:HGNC Symbol;Acc:HGNC:12525]	GO_PROTEIN_CONTAINING_COMPLEX_SUBUNIT_ORGANIZATION
CENPO	RNASEH2A	ELAVL1	6455	SH3GL1	SH3 domain containing GRB2 like 1, endophilin A2 [Source:HGNC Symbol;Acc:HGNC:10830]	GO_PROTEIN_CONTAINING_COMPLEX_SUBUNIT_ORGANIZATION
CEP41	RNASEH2C	EML4	54751	FBLIM1	filamin binding LIM protein 1 [Source:HGNC Symbol;Acc:HGNC:24686]	GO_PROTEIN_CONTAINING_COMPLEX_SUBUNIT_ORGANIZATION
CEP85	RNF25	EMP1	3192	HNRNPU	heterogeneous nuclear ribonucleoprotein U [Source:HGNC Symbol;Acc:HGNC:5048]		GO_MITOTIC_CELL_CYCLE	GO_SYMBIOTIC_PROCESS	GO_CELL_CYCLE	GO_CELL_CYCLE_PROCESS	GO_MRNA_METABOLIC_PROCESS	GO_CHROMOSOME_ORGANIZATION			GO_CELLULAR_MACROMOLECULE_CATABOLIC_PROCESS
CERCAM	RPA3	ENO1	10197	PSME3	proteasome activator subunit 3 [Source:HGNC Symbol;Acc:HGNC:9570]		GO_MITOTIC_CELL_CYCLE	GO_SYMBIOTIC_PROCESS	GO_CELL_CYCLE	GO_CELL_CYCLE_PROCESS	GO_MRNA_METABOLIC_PROCESS		GO_CELL_CYCLE_PHASE_TRANSITION		GO_CELLULAR_MACROMOLECULE_CATABOLIC_PROCESS
CFI	RPL14	ENY2	5689	PSMB1	proteasome 20S subunit beta 1 [Source:HGNC Symbol;Acc:HGNC:9537]		GO_MITOTIC_CELL_CYCLE	GO_SYMBIOTIC_PROCESS	GO_CELL_CYCLE	GO_CELL_CYCLE_PROCESS	GO_MRNA_METABOLIC_PROCESS		GO_CELL_CYCLE_PHASE_TRANSITION		GO_CELLULAR_MACROMOLECULE_CATABOLIC_PROCESS
CGGBP1	RPL23A	EPB41	5695	PSMB7	proteasome 20S subunit beta 7 [Source:HGNC Symbol;Acc:HGNC:9544]		GO_MITOTIC_CELL_CYCLE	GO_SYMBIOTIC_PROCESS	GO_CELL_CYCLE	GO_CELL_CYCLE_PROCESS	GO_MRNA_METABOLIC_PROCESS		GO_CELL_CYCLE_PHASE_TRANSITION		GO_CELLULAR_MACROMOLECULE_CATABOLIC_PROCESS
CHCHD3	RPL26L1	ERGIC2	5690	PSMB2	proteasome 20S subunit beta 2 [Source:HGNC Symbol;Acc:HGNC:9539]		GO_MITOTIC_CELL_CYCLE	GO_SYMBIOTIC_PROCESS	GO_CELL_CYCLE	GO_CELL_CYCLE_PROCESS	GO_MRNA_METABOLIC_PROCESS		GO_CELL_CYCLE_PHASE_TRANSITION		GO_CELLULAR_MACROMOLECULE_CATABOLIC_PROCESS
CHD4	RPL30	ERP29	5696	PSMB8	proteasome 20S subunit beta 8 [Source:HGNC Symbol;Acc:HGNC:9545]		GO_MITOTIC_CELL_CYCLE	GO_SYMBIOTIC_PROCESS	GO_CELL_CYCLE	GO_CELL_CYCLE_PROCESS	GO_MRNA_METABOLIC_PROCESS		GO_CELL_CYCLE_PHASE_TRANSITION		GO_CELLULAR_MACROMOLECULE_CATABOLIC_PROCESS
CHGB	RPS2	ERRFI1	5693	PSMB5	proteasome 20S subunit beta 5 [Source:HGNC Symbol;Acc:HGNC:9542]		GO_MITOTIC_CELL_CYCLE	GO_SYMBIOTIC_PROCESS	GO_CELL_CYCLE	GO_CELL_CYCLE_PROCESS	GO_MRNA_METABOLIC_PROCESS		GO_CELL_CYCLE_PHASE_TRANSITION		GO_CELLULAR_MACROMOLECULE_CATABOLIC_PROCESS
CHML	RRP1	ETF1	5692	PSMB4	proteasome 20S subunit beta 4 [Source:HGNC Symbol;Acc:HGNC:9541]		GO_MITOTIC_CELL_CYCLE	GO_SYMBIOTIC_PROCESS	GO_CELL_CYCLE	GO_CELL_CYCLE_PROCESS	GO_MRNA_METABOLIC_PROCESS		GO_CELL_CYCLE_PHASE_TRANSITION		GO_CELLULAR_MACROMOLECULE_CATABOLIC_PROCESS
CHMP7	S100A13	ETV1	5685	PSMA4	proteasome 20S subunit alpha 4 [Source:HGNC Symbol;Acc:HGNC:9533]		GO_MITOTIC_CELL_CYCLE	GO_SYMBIOTIC_PROCESS	GO_CELL_CYCLE	GO_CELL_CYCLE_PROCESS	GO_MRNA_METABOLIC_PROCESS		GO_CELL_CYCLE_PHASE_TRANSITION		GO_CELLULAR_MACROMOLECULE_CATABOLIC_PROCESS
CHN1	SAAL1	ETV5	5688	PSMA7	proteasome 20S subunit alpha 7 [Source:HGNC Symbol;Acc:HGNC:9536]		GO_MITOTIC_CELL_CYCLE	GO_SYMBIOTIC_PROCESS	GO_CELL_CYCLE	GO_CELL_CYCLE_PROCESS	GO_MRNA_METABOLIC_PROCESS		GO_CELL_CYCLE_PHASE_TRANSITION		GO_CELLULAR_MACROMOLECULE_CATABOLIC_PROCESS
CHN2	SAR1B	EXOSC3	5691	PSMB3	proteasome 20S subunit beta 3 [Source:HGNC Symbol;Acc:HGNC:9540]		GO_MITOTIC_CELL_CYCLE	GO_SYMBIOTIC_PROCESS	GO_CELL_CYCLE	GO_CELL_CYCLE_PROCESS	GO_MRNA_METABOLIC_PROCESS		GO_CELL_CYCLE_PHASE_TRANSITION		GO_CELLULAR_MACROMOLECULE_CATABOLIC_PROCESS
CHORDC1	SDF2	EXOSC4	5694	PSMB6	proteasome 20S subunit beta 6 [Source:HGNC Symbol;Acc:HGNC:9543]		GO_MITOTIC_CELL_CYCLE	GO_SYMBIOTIC_PROCESS	GO_CELL_CYCLE	GO_CELL_CYCLE_PROCESS	GO_MRNA_METABOLIC_PROCESS		GO_CELL_CYCLE_PHASE_TRANSITION		GO_CELLULAR_MACROMOLECULE_CATABOLIC_PROCESS
CHRNA1	SEMA3E	F2RL1	11331	PHB2	prohibitin 2 [Source:HGNC Symbol;Acc:HGNC:30306]		GO_MITOTIC_CELL_CYCLE	GO_SYMBIOTIC_PROCESS	GO_CELL_CYCLE	GO_CELL_CYCLE_PROCESS		GO_CHROMOSOME_ORGANIZATION	GO_CELL_CYCLE_PHASE_TRANSITION
CHRNA10	SERTAD4	FAM136A	699	BUB1	BUB1 mitotic checkpoint serine/threonine kinase [Source:HGNC Symbol;Acc:HGNC:1148]		GO_MITOTIC_CELL_CYCLE	GO_SYMBIOTIC_PROCESS	GO_CELL_CYCLE	GO_CELL_CYCLE_PROCESS		GO_CHROMOSOME_ORGANIZATION	GO_CELL_CYCLE_PHASE_TRANSITION
CHST11	SKP1	FAM32A	8091	HMGA2	high mobility group AT-hook 2 [Source:HGNC Symbol;Acc:HGNC:5009]		GO_MITOTIC_CELL_CYCLE	GO_SYMBIOTIC_PROCESS	GO_CELL_CYCLE	GO_CELL_CYCLE_PROCESS		GO_CHROMOSOME_ORGANIZATION	GO_CELL_CYCLE_PHASE_TRANSITION
CHSY1	SLC25A11	FAM98A	5111	PCNA	proliferating cell nuclear antigen [Source:HGNC Symbol;Acc:HGNC:8729]		GO_MITOTIC_CELL_CYCLE	GO_SYMBIOTIC_PROCESS	GO_CELL_CYCLE	GO_CELL_CYCLE_PROCESS		GO_CHROMOSOME_ORGANIZATION	GO_CELL_CYCLE_PHASE_TRANSITION
CHUK	SLC35A4	FARSA	890	CCNA2	cyclin A2 [Source:HGNC Symbol;Acc:HGNC:1578]		GO_MITOTIC_CELL_CYCLE	GO_SYMBIOTIC_PROCESS	GO_CELL_CYCLE	GO_CELL_CYCLE_PROCESS		GO_CHROMOSOME_ORGANIZATION	GO_CELL_CYCLE_PHASE_TRANSITION
CHURC1	SLC50A1	FBL	5901	RAN	RAN, member RAS oncogene family [Source:HGNC Symbol;Acc:HGNC:9846]		GO_MITOTIC_CELL_CYCLE	GO_SYMBIOTIC_PROCESS	GO_CELL_CYCLE	GO_CELL_CYCLE_PROCESS		GO_CHROMOSOME_ORGANIZATION		GO_RIBONUCLEOPROTEIN_COMPLEX_BIOGENESIS
CKAP2L	SLC52A2	FBLIM1	3837	KPNB1	karyopherin subunit beta 1 [Source:HGNC Symbol;Acc:HGNC:6400]		GO_MITOTIC_CELL_CYCLE	GO_SYMBIOTIC_PROCESS	GO_CELL_CYCLE	GO_CELL_CYCLE_PROCESS		GO_CHROMOSOME_ORGANIZATION			GO_CELLULAR_MACROMOLECULE_CATABOLIC_PROCESS
CLEC11A	SLIRP	FBXO5	7153	TOP2A	DNA topoisomerase II alpha [Source:HGNC Symbol;Acc:HGNC:11989]		GO_MITOTIC_CELL_CYCLE	GO_SYMBIOTIC_PROCESS	GO_CELL_CYCLE	GO_CELL_CYCLE_PROCESS		GO_CHROMOSOME_ORGANIZATION
CLIC4	SMUG1	FBXW2	7531	YWHAE	tyrosine 3-monooxygenase/tryptophan 5-monooxygenase activation protein epsilon [Source:HGNC Symbol;Acc:HGNC:12851]		GO_MITOTIC_CELL_CYCLE	GO_SYMBIOTIC_PROCESS	GO_CELL_CYCLE	GO_CELL_CYCLE_PROCESS			GO_CELL_CYCLE_PHASE_TRANSITION
CLP1	SNRPA	FCF1	995	CDC25C	cell division cycle 25C [Source:HGNC Symbol;Acc:HGNC:1727]		GO_MITOTIC_CELL_CYCLE	GO_SYMBIOTIC_PROCESS	GO_CELL_CYCLE	GO_CELL_CYCLE_PROCESS			GO_CELL_CYCLE_PHASE_TRANSITION
CLPX	SNRPG	FDFT1	1104	RCC1	regulator of chromosome condensation 1 [Source:HGNC Symbol;Acc:HGNC:1913]		GO_MITOTIC_CELL_CYCLE	GO_SYMBIOTIC_PROCESS	GO_CELL_CYCLE	GO_CELL_CYCLE_PROCESS			GO_CELL_CYCLE_PHASE_TRANSITION
CLUH	SPC24	FKBP10	3688	ITGB1	integrin subunit beta 1 [Source:HGNC Symbol;Acc:HGNC:6153]		GO_MITOTIC_CELL_CYCLE	GO_SYMBIOTIC_PROCESS	GO_CELL_CYCLE	GO_CELL_CYCLE_PROCESS			GO_CELL_CYCLE_PHASE_TRANSITION
CMKLR1	SPC25	FKBP4	858	CAV2	caveolin 2 [Source:HGNC Symbol;Acc:HGNC:1528]		GO_MITOTIC_CELL_CYCLE	GO_SYMBIOTIC_PROCESS	GO_CELL_CYCLE	GO_CELL_CYCLE_PROCESS
CMTM3	SPRY1	FLOT1	328	APEX1	apurinic/apyrimidinic endodeoxyribonuclease 1 [Source:HGNC Symbol;Acc:HGNC:587]		GO_MITOTIC_CELL_CYCLE		GO_CELL_CYCLE	GO_CELL_CYCLE_PROCESS	GO_MRNA_METABOLIC_PROCESS	GO_CHROMOSOME_ORGANIZATION	GO_CELL_CYCLE_PHASE_TRANSITION		GO_CELLULAR_MACROMOLECULE_CATABOLIC_PROCESS
CNKSR3	SRP19	FN1	57472	CNOT6	CCR4-NOT transcription complex subunit 6 [Source:HGNC Symbol;Acc:HGNC:14099]		GO_MITOTIC_CELL_CYCLE		GO_CELL_CYCLE	GO_CELL_CYCLE_PROCESS	GO_MRNA_METABOLIC_PROCESS		GO_CELL_CYCLE_PHASE_TRANSITION		GO_CELLULAR_MACROMOLECULE_CATABOLIC_PROCESS
CNOT2	SRSF8	FRMD6	677	ZFP36L1	ZFP36 ring finger protein like 1 [Source:HGNC Symbol;Acc:HGNC:1107]		GO_MITOTIC_CELL_CYCLE		GO_CELL_CYCLE	GO_CELL_CYCLE_PROCESS	GO_MRNA_METABOLIC_PROCESS		GO_CELL_CYCLE_PHASE_TRANSITION		GO_CELLULAR_MACROMOLECULE_CATABOLIC_PROCESS
CNOT8	SRSF9	FRMD8	5700	PSMC1	proteasome 26S subunit, ATPase 1 [Source:HGNC Symbol;Acc:HGNC:9547]		GO_MITOTIC_CELL_CYCLE		GO_CELL_CYCLE	GO_CELL_CYCLE_PROCESS	GO_MRNA_METABOLIC_PROCESS		GO_CELL_CYCLE_PHASE_TRANSITION		GO_CELLULAR_MACROMOLECULE_CATABOLIC_PROCESS
CNPY3	SSRP1	FSCN1	10213	PSMD14	proteasome 26S subunit, non-ATPase 14 [Source:HGNC Symbol;Acc:HGNC:16889]		GO_MITOTIC_CELL_CYCLE		GO_CELL_CYCLE	GO_CELL_CYCLE_PROCESS	GO_MRNA_METABOLIC_PROCESS		GO_CELL_CYCLE_PHASE_TRANSITION		GO_CELLULAR_MACROMOLECULE_CATABOLIC_PROCESS
CNTF	SSSCA1	FXYD5	5686	PSMA5	proteasome 20S subunit alpha 5 [Source:HGNC Symbol;Acc:HGNC:9534]		GO_MITOTIC_CELL_CYCLE		GO_CELL_CYCLE	GO_CELL_CYCLE_PROCESS	GO_MRNA_METABOLIC_PROCESS		GO_CELL_CYCLE_PHASE_TRANSITION		GO_CELLULAR_MACROMOLECULE_CATABOLIC_PROCESS
COA1	ST20	G3BP1	5708	PSMD2	proteasome 26S subunit, non-ATPase 2 [Source:HGNC Symbol;Acc:HGNC:9559]		GO_MITOTIC_CELL_CYCLE		GO_CELL_CYCLE	GO_CELL_CYCLE_PROCESS	GO_MRNA_METABOLIC_PROCESS		GO_CELL_CYCLE_PHASE_TRANSITION		GO_CELLULAR_MACROMOLECULE_CATABOLIC_PROCESS
COCH	SUPT4H1	G3BP2	5713	PSMD7	proteasome 26S subunit, non-ATPase 7 [Source:HGNC Symbol;Acc:HGNC:9565]		GO_MITOTIC_CELL_CYCLE		GO_CELL_CYCLE	GO_CELL_CYCLE_PROCESS	GO_MRNA_METABOLIC_PROCESS		GO_CELL_CYCLE_PHASE_TRANSITION		GO_CELLULAR_MACROMOLECULE_CATABOLIC_PROCESS
COG5	SYNCRIP	G6PD	5718	PSMD12	proteasome 26S subunit, non-ATPase 12 [Source:HGNC Symbol;Acc:HGNC:9557]		GO_MITOTIC_CELL_CYCLE		GO_CELL_CYCLE	GO_CELL_CYCLE_PROCESS	GO_MRNA_METABOLIC_PROCESS		GO_CELL_CYCLE_PHASE_TRANSITION		GO_CELLULAR_MACROMOLECULE_CATABOLIC_PROCESS
COL1A2	SYNJ2BP	GALNT4	9861	PSMD6	proteasome 26S subunit, non-ATPase 6 [Source:HGNC Symbol;Acc:HGNC:9564]		GO_MITOTIC_CELL_CYCLE		GO_CELL_CYCLE	GO_CELL_CYCLE_PROCESS	GO_MRNA_METABOLIC_PROCESS		GO_CELL_CYCLE_PHASE_TRANSITION		GO_CELLULAR_MACROMOLECULE_CATABOLIC_PROCESS
COL21A1	2006-09-01	GART	5687	PSMA6	proteasome 20S subunit alpha 6 [Source:HGNC Symbol;Acc:HGNC:9535]		GO_MITOTIC_CELL_CYCLE		GO_CELL_CYCLE	GO_CELL_CYCLE_PROCESS	GO_MRNA_METABOLIC_PROCESS		GO_CELL_CYCLE_PHASE_TRANSITION		GO_CELLULAR_MACROMOLECULE_CATABOLIC_PROCESS
COL2A1	2011-09-01	GBP1	5714	PSMD8	proteasome 26S subunit, non-ATPase 8 [Source:HGNC Symbol;Acc:HGNC:9566]		GO_MITOTIC_CELL_CYCLE		GO_CELL_CYCLE	GO_CELL_CYCLE_PROCESS	GO_MRNA_METABOLIC_PROCESS		GO_CELL_CYCLE_PHASE_TRANSITION		GO_CELLULAR_MACROMOLECULE_CATABOLIC_PROCESS
COL4A1	TAF6	GDI2	5347	PLK1	polo like kinase 1 [Source:HGNC Symbol;Acc:HGNC:9077]		GO_MITOTIC_CELL_CYCLE		GO_CELL_CYCLE	GO_CELL_CYCLE_PROCESS		GO_CHROMOSOME_ORGANIZATION	GO_CELL_CYCLE_PHASE_TRANSITION		GO_CELLULAR_MACROMOLECULE_CATABOLIC_PROCESS
COL4A2	TBC1D7	GEMIN6	6790	AURKA	aurora kinase A [Source:HGNC Symbol;Acc:HGNC:11393]		GO_MITOTIC_CELL_CYCLE		GO_CELL_CYCLE	GO_CELL_CYCLE_PROCESS		GO_CHROMOSOME_ORGANIZATION	GO_CELL_CYCLE_PHASE_TRANSITION		GO_CELLULAR_MACROMOLECULE_CATABOLIC_PROCESS
COL4A3BP	TCP1	GGH	9184	BUB3	BUB3 mitotic checkpoint protein [Source:HGNC Symbol;Acc:HGNC:1151]		GO_MITOTIC_CELL_CYCLE		GO_CELL_CYCLE	GO_CELL_CYCLE_PROCESS		GO_CHROMOSOME_ORGANIZATION	GO_CELL_CYCLE_PHASE_TRANSITION		GO_CELLULAR_MACROMOLECULE_CATABOLIC_PROCESS
COL5A1	TIMM13	GLIPR1	4085	MAD2L1	mitotic arrest deficient 2 like 1 [Source:HGNC Symbol;Acc:HGNC:6763]		GO_MITOTIC_CELL_CYCLE		GO_CELL_CYCLE	GO_CELL_CYCLE_PROCESS		GO_CHROMOSOME_ORGANIZATION	GO_CELL_CYCLE_PHASE_TRANSITION		GO_CELLULAR_MACROMOLECULE_CATABOLIC_PROCESS
COL5A2	TIMM8B	GLOD4	991	CDC20	cell division cycle 20 [Source:HGNC Symbol;Acc:HGNC:1723]		GO_MITOTIC_CELL_CYCLE		GO_CELL_CYCLE	GO_CELL_CYCLE_PROCESS		GO_CHROMOSOME_ORGANIZATION	GO_CELL_CYCLE_PHASE_TRANSITION		GO_CELLULAR_MACROMOLECULE_CATABOLIC_PROCESS
COL5A3	TM2D2	GLRX5	1017	CDK2	cyclin dependent kinase 2 [Source:HGNC Symbol;Acc:HGNC:1771]		GO_MITOTIC_CELL_CYCLE		GO_CELL_CYCLE	GO_CELL_CYCLE_PROCESS		GO_CHROMOSOME_ORGANIZATION	GO_CELL_CYCLE_PHASE_TRANSITION		GO_CELLULAR_MACROMOLECULE_CATABOLIC_PROCESS
COL6A2	TM9SF1	GMFB	54908	SPDL1	spindle apparatus coiled-coil protein 1 [Source:HGNC Symbol;Acc:HGNC:26010]		GO_MITOTIC_CELL_CYCLE		GO_CELL_CYCLE	GO_CELL_CYCLE_PROCESS		GO_CHROMOSOME_ORGANIZATION	GO_CELL_CYCLE_PHASE_TRANSITION
COL7A1	TMEM189-UBE2V1	GMNN	7272	TTK	TTK protein kinase [Source:HGNC Symbol;Acc:HGNC:12401]		GO_MITOTIC_CELL_CYCLE		GO_CELL_CYCLE	GO_CELL_CYCLE_PROCESS		GO_CHROMOSOME_ORGANIZATION	GO_CELL_CYCLE_PHASE_TRANSITION
COMMD10	TMEM97	GNAI3	1111	CHEK1	checkpoint kinase 1 [Source:HGNC Symbol;Acc:HGNC:1925]		GO_MITOTIC_CELL_CYCLE		GO_CELL_CYCLE	GO_CELL_CYCLE_PROCESS		GO_CHROMOSOME_ORGANIZATION	GO_CELL_CYCLE_PHASE_TRANSITION
COPB2	TNFRSF12A	GNG5	990	CDC6	cell division cycle 6 [Source:HGNC Symbol;Acc:HGNC:1744]		GO_MITOTIC_CELL_CYCLE		GO_CELL_CYCLE	GO_CELL_CYCLE_PROCESS		GO_CHROMOSOME_ORGANIZATION	GO_CELL_CYCLE_PHASE_TRANSITION
COPG2	TPRKB	GNPNAT1	10460	TACC3	transforming acidic coiled-coil containing protein 3 [Source:HGNC Symbol;Acc:HGNC:11524]		GO_MITOTIC_CELL_CYCLE		GO_CELL_CYCLE	GO_CELL_CYCLE_PROCESS		GO_CHROMOSOME_ORGANIZATION	GO_CELL_CYCLE_PHASE_TRANSITION
COPS2	TRNT1	GOLT1B	3364	HUS1	HUS1 checkpoint clamp component [Source:HGNC Symbol;Acc:HGNC:5309]		GO_MITOTIC_CELL_CYCLE		GO_CELL_CYCLE	GO_CELL_CYCLE_PROCESS		GO_CHROMOSOME_ORGANIZATION	GO_CELL_CYCLE_PHASE_TRANSITION
CORO1C	TSHZ2	GORASP2	9232	PTTG1	PTTG1 regulator of sister chromatid separation, securin [Source:HGNC Symbol;Acc:HGNC:9690]		GO_MITOTIC_CELL_CYCLE		GO_CELL_CYCLE	GO_CELL_CYCLE_PROCESS		GO_CHROMOSOME_ORGANIZATION			GO_CELLULAR_MACROMOLECULE_CATABOLIC_PROCESS
COTL1	TTF1	GPATCH4	51203	NUSAP1	nucleolar and spindle associated protein 1 [Source:HGNC Symbol;Acc:HGNC:18538]		GO_MITOTIC_CELL_CYCLE		GO_CELL_CYCLE	GO_CELL_CYCLE_PROCESS		GO_CHROMOSOME_ORGANIZATION
CPD	TTI2	GPX8	4288	MKI67	marker of proliferation Ki-67 [Source:HGNC Symbol;Acc:HGNC:7107]		GO_MITOTIC_CELL_CYCLE		GO_CELL_CYCLE	GO_CELL_CYCLE_PROCESS		GO_CHROMOSOME_ORGANIZATION
CPSF2	TTPAL	GRB2	4000	LMNA	lamin A/C [Source:HGNC Symbol;Acc:HGNC:6636]		GO_MITOTIC_CELL_CYCLE		GO_CELL_CYCLE	GO_CELL_CYCLE_PROCESS		GO_CHROMOSOME_ORGANIZATION
CPVL	TUBG1	GRN	3619	INCENP	inner centromere protein [Source:HGNC Symbol;Acc:HGNC:6058]		GO_MITOTIC_CELL_CYCLE		GO_CELL_CYCLE	GO_CELL_CYCLE_PROCESS		GO_CHROMOSOME_ORGANIZATION
CRAMP1L	TXNDC17	GRWD1	9493	KIF23	kinesin family member 23 [Source:HGNC Symbol;Acc:HGNC:6392]		GO_MITOTIC_CELL_CYCLE		GO_CELL_CYCLE	GO_CELL_CYCLE_PROCESS		GO_CHROMOSOME_ORGANIZATION
CREB1	TXNDC9	GSKIP	9055	PRC1	protein regulator of cytokinesis 1 [Source:HGNC Symbol;Acc:HGNC:9341]		GO_MITOTIC_CELL_CYCLE		GO_CELL_CYCLE	GO_CELL_CYCLE_PROCESS		GO_CHROMOSOME_ORGANIZATION
CREB5	TYW3	GTF2B	90417	KNSTRN	kinetochore localized astrin (SPAG5) binding protein [Source:HGNC Symbol;Acc:HGNC:30767]		GO_MITOTIC_CELL_CYCLE		GO_CELL_CYCLE	GO_CELL_CYCLE_PROCESS		GO_CHROMOSOME_ORGANIZATION
CRIM1	UBB	GTF2F1	3833	KIFC1	kinesin family member C1 [Source:HGNC Symbol;Acc:HGNC:6389]		GO_MITOTIC_CELL_CYCLE		GO_CELL_CYCLE	GO_CELL_CYCLE_PROCESS		GO_CHROMOSOME_ORGANIZATION
CRIP1	UBE2A	GTSE1	10051	SMC4	structural maintenance of chromosomes 4 [Source:HGNC Symbol;Acc:HGNC:14013]		GO_MITOTIC_CELL_CYCLE		GO_CELL_CYCLE	GO_CELL_CYCLE_PROCESS		GO_CHROMOSOME_ORGANIZATION
CRK	UBE2S	H2AFV	10592	SMC2	structural maintenance of chromosomes 2 [Source:HGNC Symbol;Acc:HGNC:14011]		GO_MITOTIC_CELL_CYCLE		GO_CELL_CYCLE	GO_CELL_CYCLE_PROCESS		GO_CHROMOSOME_ORGANIZATION
CSMD1	UBE2V1	H2AFZ	64151	NCAPG	non-SMC condensin I complex subunit G [Source:HGNC Symbol;Acc:HGNC:24304]		GO_MITOTIC_CELL_CYCLE		GO_CELL_CYCLE	GO_CELL_CYCLE_PROCESS		GO_CHROMOSOME_ORGANIZATION
CSNK1A1	UBE2V2	H3F3B	55143	CDCA8	cell division cycle associated 8 [Source:HGNC Symbol;Acc:HGNC:14629]		GO_MITOTIC_CELL_CYCLE		GO_CELL_CYCLE	GO_CELL_CYCLE_PROCESS		GO_CHROMOSOME_ORGANIZATION
CSNK1G1	UBXN8	HAUS8	7443	VRK1	VRK serine/threonine kinase 1 [Source:HGNC Symbol;Acc:HGNC:12718]		GO_MITOTIC_CELL_CYCLE		GO_CELL_CYCLE	GO_CELL_CYCLE_PROCESS		GO_CHROMOSOME_ORGANIZATION
CSNK1G3	UHRF1	HCCS	80218	NAA50	N-alpha-acetyltransferase 50, NatE catalytic subunit [Source:HGNC Symbol;Acc:HGNC:29533]		GO_MITOTIC_CELL_CYCLE		GO_CELL_CYCLE	GO_CELL_CYCLE_PROCESS		GO_CHROMOSOME_ORGANIZATION
CSNK2A1	UQCRC1	HDGF	10769	PLK2	polo like kinase 2 [Source:HGNC Symbol;Acc:HGNC:19699]		GO_MITOTIC_CELL_CYCLE		GO_CELL_CYCLE	GO_CELL_CYCLE_PROCESS			GO_CELL_CYCLE_PHASE_TRANSITION		GO_CELLULAR_MACROMOLECULE_CATABOLIC_PROCESS
CTC-273B12.7	UQCRQ	HEY1	91607	SLFN11	schlafen family member 11 [Source:HGNC Symbol;Acc:HGNC:26633]		GO_MITOTIC_CELL_CYCLE		GO_CELL_CYCLE	GO_CELL_CYCLE_PROCESS			GO_CELL_CYCLE_PHASE_TRANSITION		GO_CELLULAR_MACROMOLECULE_CATABOLIC_PROCESS
CTC-326K19.6	UROS	HIF1AN	3161	HMMR	hyaluronan mediated motility receptor [Source:HGNC Symbol;Acc:HGNC:5012]		GO_MITOTIC_CELL_CYCLE		GO_CELL_CYCLE	GO_CELL_CYCLE_PROCESS			GO_CELL_CYCLE_PHASE_TRANSITION
CTD-2116N17.1	VAMP3	HIST1H1C	7027	TFDP1	transcription factor Dp-1 [Source:HGNC Symbol;Acc:HGNC:11749]		GO_MITOTIC_CELL_CYCLE		GO_CELL_CYCLE	GO_CELL_CYCLE_PROCESS			GO_CELL_CYCLE_PHASE_TRANSITION
CTD-2231E14.8	VDAC1	HIST1H2AC	9587	MAD2L1BP	MAD2L1 binding protein [Source:HGNC Symbol;Acc:HGNC:21059]		GO_MITOTIC_CELL_CYCLE		GO_CELL_CYCLE	GO_CELL_CYCLE_PROCESS			GO_CELL_CYCLE_PHASE_TRANSITION
CTD-2349B8.1	VTI1B	HIST1H2BC	128239	IQGAP3	IQ motif containing GTPase activating protein 3 [Source:HGNC Symbol;Acc:HGNC:20669]		GO_MITOTIC_CELL_CYCLE		GO_CELL_CYCLE	GO_CELL_CYCLE_PROCESS			GO_CELL_CYCLE_PHASE_TRANSITION
CTD-3138B18.4	WDR46	HIST1H2BD	1026	CDKN1A	cyclin dependent kinase inhibitor 1A [Source:HGNC Symbol;Acc:HGNC:1784]		GO_MITOTIC_CELL_CYCLE		GO_CELL_CYCLE	GO_CELL_CYCLE_PROCESS			GO_CELL_CYCLE_PHASE_TRANSITION
CTDSP2	YIPF3	HIST1H2BJ	1019	CDK4	cyclin dependent kinase 4 [Source:HGNC Symbol;Acc:HGNC:1773]		GO_MITOTIC_CELL_CYCLE		GO_CELL_CYCLE	GO_CELL_CYCLE_PROCESS			GO_CELL_CYCLE_PHASE_TRANSITION
CTDSPL2	YRDC	HJURP	51512	GTSE1	G2 and S-phase expressed 1 [Source:HGNC Symbol;Acc:HGNC:13698]		GO_MITOTIC_CELL_CYCLE		GO_CELL_CYCLE	GO_CELL_CYCLE_PROCESS			GO_CELL_CYCLE_PHASE_TRANSITION
CTGF	YWHAB	HLA-B	55920	RCC2	regulator of chromosome condensation 2 [Source:HGNC Symbol;Acc:HGNC:30297]		GO_MITOTIC_CELL_CYCLE		GO_CELL_CYCLE	GO_CELL_CYCLE_PROCESS			GO_CELL_CYCLE_PHASE_TRANSITION
CTR9	ZNHIT1	HMCES	6659	SOX4	SRY-box transcription factor 4 [Source:HGNC Symbol;Acc:HGNC:11200]		GO_MITOTIC_CELL_CYCLE		GO_CELL_CYCLE	GO_CELL_CYCLE_PROCESS			GO_CELL_CYCLE_PHASE_TRANSITION
CTSB		HMGA1	25959	KANK2	KN motif and ankyrin repeat domains 2 [Source:HGNC Symbol;Acc:HGNC:29300]		GO_MITOTIC_CELL_CYCLE		GO_CELL_CYCLE	GO_CELL_CYCLE_PROCESS			GO_CELL_CYCLE_PHASE_TRANSITION
CTSZ		HMGA2	1874	E2F4	E2F transcription factor 4 [Source:HGNC Symbol;Acc:HGNC:3118]		GO_MITOTIC_CELL_CYCLE		GO_CELL_CYCLE	GO_CELL_CYCLE_PROCESS			GO_CELL_CYCLE_PHASE_TRANSITION
CUBN		HMGB3	203068	TUBB	tubulin beta class I [Source:HGNC Symbol;Acc:HGNC:20778]		GO_MITOTIC_CELL_CYCLE		GO_CELL_CYCLE	GO_CELL_CYCLE_PROCESS			GO_CELL_CYCLE_PHASE_TRANSITION
CUL1		HMGCR	93323	HAUS8	HAUS augmin like complex subunit 8 [Source:HGNC Symbol;Acc:HGNC:30532]		GO_MITOTIC_CELL_CYCLE		GO_CELL_CYCLE	GO_CELL_CYCLE_PROCESS			GO_CELL_CYCLE_PHASE_TRANSITION
CUL2		HMGCS1	1164	CKS2	CDC28 protein kinase regulatory subunit 2 [Source:HGNC Symbol;Acc:HGNC:2000]		GO_MITOTIC_CELL_CYCLE		GO_CELL_CYCLE	GO_CELL_CYCLE_PROCESS			GO_CELL_CYCLE_PHASE_TRANSITION
CXorf67		HMMR	1163	CKS1B	CDC28 protein kinase regulatory subunit 1B [Source:HGNC Symbol;Acc:HGNC:19083]		GO_MITOTIC_CELL_CYCLE		GO_CELL_CYCLE	GO_CELL_CYCLE_PROCESS			GO_CELL_CYCLE_PHASE_TRANSITION
CYB5R4		HNRNPA0	10926	DBF4	DBF4 zinc finger [Source:HGNC Symbol;Acc:HGNC:17364]		GO_MITOTIC_CELL_CYCLE		GO_CELL_CYCLE	GO_CELL_CYCLE_PROCESS			GO_CELL_CYCLE_PHASE_TRANSITION
CYFIP1		HNRNPA1	1033	CDKN3	cyclin dependent kinase inhibitor 3 [Source:HGNC Symbol;Acc:HGNC:1791]		GO_MITOTIC_CELL_CYCLE		GO_CELL_CYCLE	GO_CELL_CYCLE_PROCESS			GO_CELL_CYCLE_PHASE_TRANSITION
CYGB		HNRNPAB	245711	SPDYA	speedy/RINGO cell cycle regulator family member A [Source:HGNC Symbol;Acc:HGNC:30613]		GO_MITOTIC_CELL_CYCLE		GO_CELL_CYCLE	GO_CELL_CYCLE_PROCESS			GO_CELL_CYCLE_PHASE_TRANSITION
CYP4X1		HNRNPH1	22822	PHLDA1	pleckstrin homology like domain family A member 1 [Source:HGNC Symbol;Acc:HGNC:8933]		GO_MITOTIC_CELL_CYCLE		GO_CELL_CYCLE	GO_CELL_CYCLE_PROCESS			GO_CELL_CYCLE_PHASE_TRANSITION
CYTH2		HNRNPK	9833	MELK	maternal embryonic leucine zipper kinase [Source:HGNC Symbol;Acc:HGNC:16870]		GO_MITOTIC_CELL_CYCLE		GO_CELL_CYCLE	GO_CELL_CYCLE_PROCESS			GO_CELL_CYCLE_PHASE_TRANSITION
CYTH3		HNRNPR	586	BCAT1	branched chain amino acid transaminase 1 [Source:HGNC Symbol;Acc:HGNC:976]		GO_MITOTIC_CELL_CYCLE		GO_CELL_CYCLE	GO_CELL_CYCLE_PROCESS			GO_CELL_CYCLE_PHASE_TRANSITION
CYTL1		HNRNPU	332	BIRC5	baculoviral IAP repeat containing 5 [Source:HGNC Symbol;Acc:HGNC:593]		GO_MITOTIC_CELL_CYCLE		GO_CELL_CYCLE	GO_CELL_CYCLE_PROCESS
DAP		HSP90AB1	11021	RAB35	RAB35, member RAS oncogene family [Source:HGNC Symbol;Acc:HGNC:9774]		GO_MITOTIC_CELL_CYCLE		GO_CELL_CYCLE	GO_CELL_CYCLE_PROCESS
DCAF11		HSPA5	55165	CEP55	centrosomal protein 55 [Source:HGNC Symbol;Acc:HGNC:1161]		GO_MITOTIC_CELL_CYCLE		GO_CELL_CYCLE	GO_CELL_CYCLE_PROCESS
DCAF12		HSPA8	23326	USP22	ubiquitin specific peptidase 22 [Source:HGNC Symbol;Acc:HGNC:12621]		GO_MITOTIC_CELL_CYCLE		GO_CELL_CYCLE			GO_CHROMOSOME_ORGANIZATION			GO_CELLULAR_MACROMOLECULE_CATABOLIC_PROCESS
DCAF4		HUS1	10376	TUBA1B	tubulin alpha 1b [Source:HGNC Symbol;Acc:HGNC:18809]		GO_MITOTIC_CELL_CYCLE		GO_CELL_CYCLE
DCTN5		HYOU1	27436	EML4	EMAP like 4 [Source:HGNC Symbol;Acc:HGNC:1316]		GO_MITOTIC_CELL_CYCLE		GO_CELL_CYCLE
DCUN1D1		ID1	51441	YTHDF2	YTH N6-methyladenosine RNA binding protein 2 [Source:HGNC Symbol;Acc:HGNC:31675]			GO_SYMBIOTIC_PROCESS	GO_CELL_CYCLE	GO_CELL_CYCLE_PROCESS	GO_MRNA_METABOLIC_PROCESS				GO_CELLULAR_MACROMOLECULE_CATABOLIC_PROCESS
DDOST		ID3	8563	THOC5	THO complex 5 [Source:HGNC Symbol;Acc:HGNC:19074]			GO_SYMBIOTIC_PROCESS	GO_CELL_CYCLE		GO_MRNA_METABOLIC_PROCESS
DDR2		IDH1	3875	KRT18	keratin 18 [Source:HGNC Symbol;Acc:HGNC:6430]			GO_SYMBIOTIC_PROCESS	GO_CELL_CYCLE
DDX1		IDH3A	348995	NUP43	nucleoporin 43 [Source:HGNC Symbol;Acc:HGNC:21182]			GO_SYMBIOTIC_PROCESS	GO_CELL_CYCLE
DDX46		IER3	3178	HNRNPA1	heterogeneous nuclear ribonucleoprotein A1 [Source:HGNC Symbol;Acc:HGNC:5031]			GO_SYMBIOTIC_PROCESS			GO_MRNA_METABOLIC_PROCESS	GO_CHROMOSOME_ORGANIZATION
DERA		IFI16	22938	SNW1	SNW domain containing 1 [Source:HGNC Symbol;Acc:HGNC:16696]			GO_SYMBIOTIC_PROCESS			GO_MRNA_METABOLIC_PROCESS	GO_CHROMOSOME_ORGANIZATION
DERL1		IFI27	6201	RPS7	ribosomal protein S7 [Source:HGNC Symbol;Acc:HGNC:10440]			GO_SYMBIOTIC_PROCESS			GO_MRNA_METABOLIC_PROCESS			GO_RIBONUCLEOPROTEIN_COMPLEX_BIOGENESIS	GO_CELLULAR_MACROMOLECULE_CATABOLIC_PROCESS
DESI2		IFI44	11224	RPL35	ribosomal protein L35 [Source:HGNC Symbol;Acc:HGNC:10344]			GO_SYMBIOTIC_PROCESS			GO_MRNA_METABOLIC_PROCESS			GO_RIBONUCLEOPROTEIN_COMPLEX_BIOGENESIS	GO_CELLULAR_MACROMOLECULE_CATABOLIC_PROCESS
DFFA		IFI44L	6129	RPL7	ribosomal protein L7 [Source:HGNC Symbol;Acc:HGNC:10363]			GO_SYMBIOTIC_PROCESS			GO_MRNA_METABOLIC_PROCESS			GO_RIBONUCLEOPROTEIN_COMPLEX_BIOGENESIS	GO_CELLULAR_MACROMOLECULE_CATABOLIC_PROCESS
DGKG		IFI6	6130	RPL7A	ribosomal protein L7a [Source:HGNC Symbol;Acc:HGNC:10364]			GO_SYMBIOTIC_PROCESS			GO_MRNA_METABOLIC_PROCESS			GO_RIBONUCLEOPROTEIN_COMPLEX_BIOGENESIS	GO_CELLULAR_MACROMOLECULE_CATABOLIC_PROCESS
DHDDS		IFIT1	6227	RPS21	ribosomal protein S21 [Source:HGNC Symbol;Acc:HGNC:10409]			GO_SYMBIOTIC_PROCESS			GO_MRNA_METABOLIC_PROCESS			GO_RIBONUCLEOPROTEIN_COMPLEX_BIOGENESIS	GO_CELLULAR_MACROMOLECULE_CATABOLIC_PROCESS
DHFR		IFIT2	708	C1QBP	complement C1q binding protein [Source:HGNC Symbol;Acc:HGNC:1243]			GO_SYMBIOTIC_PROCESS			GO_MRNA_METABOLIC_PROCESS			GO_RIBONUCLEOPROTEIN_COMPLEX_BIOGENESIS
DHX16		IFITM1	6207	RPS13	ribosomal protein S13 [Source:HGNC Symbol;Acc:HGNC:10386]			GO_SYMBIOTIC_PROCESS			GO_MRNA_METABOLIC_PROCESS				GO_CELLULAR_MACROMOLECULE_CATABOLIC_PROCESS
DHX33		IFITM2	6138	RPL15	ribosomal protein L15 [Source:HGNC Symbol;Acc:HGNC:10306]			GO_SYMBIOTIC_PROCESS			GO_MRNA_METABOLIC_PROCESS				GO_CELLULAR_MACROMOLECULE_CATABOLIC_PROCESS
DHX37		IFITM3	6161	RPL32	ribosomal protein L32 [Source:HGNC Symbol;Acc:HGNC:10336]			GO_SYMBIOTIC_PROCESS			GO_MRNA_METABOLIC_PROCESS				GO_CELLULAR_MACROMOLECULE_CATABOLIC_PROCESS
DIABLO		IGF2BP1	6235	RPS29	ribosomal protein S29 [Source:HGNC Symbol;Acc:HGNC:10419]			GO_SYMBIOTIC_PROCESS			GO_MRNA_METABOLIC_PROCESS				GO_CELLULAR_MACROMOLECULE_CATABOLIC_PROCESS
DIAPH1		IGF2BP2	6222	RPS18	ribosomal protein S18 [Source:HGNC Symbol;Acc:HGNC:10401]			GO_SYMBIOTIC_PROCESS			GO_MRNA_METABOLIC_PROCESS				GO_CELLULAR_MACROMOLECULE_CATABOLIC_PROCESS
DIS3		IGF2BP3	56829	ZC3HAV1	zinc finger CCCH-type containing, antiviral 1 [Source:HGNC Symbol;Acc:HGNC:23721]			GO_SYMBIOTIC_PROCESS			GO_MRNA_METABOLIC_PROCESS				GO_CELLULAR_MACROMOLECULE_CATABOLIC_PROCESS
DISC1		IGFBP2	80145	THOC7	THO complex 7 [Source:HGNC Symbol;Acc:HGNC:29874]			GO_SYMBIOTIC_PROCESS			GO_MRNA_METABOLIC_PROCESS
DLG1		IGFBP4	3190	HNRNPK	heterogeneous nuclear ribonucleoprotein K [Source:HGNC Symbol;Acc:HGNC:5044]			GO_SYMBIOTIC_PROCESS			GO_MRNA_METABOLIC_PROCESS
DLG3		IGFBP5	55234	SMU1	SMU1 DNA replication regulator and spliceosomal factor [Source:HGNC Symbol;Acc:HGNC:18247]			GO_SYMBIOTIC_PROCESS			GO_MRNA_METABOLIC_PROCESS
DNAJA2		IL20RB	2962	GTF2F1	general transcription factor IIF subunit 1 [Source:HGNC Symbol;Acc:HGNC:4652]			GO_SYMBIOTIC_PROCESS			GO_MRNA_METABOLIC_PROCESS
DNAJB4		IL4I1	151636	DTX3L	deltex E3 ubiquitin ligase 3L [Source:HGNC Symbol;Acc:HGNC:30323]			GO_SYMBIOTIC_PROCESS				GO_CHROMOSOME_ORGANIZATION			GO_CELLULAR_MACROMOLECULE_CATABOLIC_PROCESS
DNAJC11		ILF2	5245	PHB	prohibitin [Source:HGNC Symbol;Acc:HGNC:8912]			GO_SYMBIOTIC_PROCESS				GO_CHROMOSOME_ORGANIZATION
DNAJC21		IMP4	10155	TRIM28	tripartite motif containing 28 [Source:HGNC Symbol;Acc:HGNC:16384]			GO_SYMBIOTIC_PROCESS				GO_CHROMOSOME_ORGANIZATION
DNHD1		INCENP	10146	G3BP1	G3BP stress granule assembly factor 1 [Source:HGNC Symbol;Acc:HGNC:30292]			GO_SYMBIOTIC_PROCESS				GO_CHROMOSOME_ORGANIZATION
DNM2		ING3	2547	XRCC6	X-ray repair cross complementing 6 [Source:HGNC Symbol;Acc:HGNC:4055]			GO_SYMBIOTIC_PROCESS				GO_CHROMOSOME_ORGANIZATION
DOCK4		INSIG1	7913	DEK	DEK proto-oncogene [Source:HGNC Symbol;Acc:HGNC:2768]			GO_SYMBIOTIC_PROCESS				GO_CHROMOSOME_ORGANIZATION
DPH2		IQGAP3	302	ANXA2	annexin A2 [Source:HGNC Symbol;Acc:HGNC:537]			GO_SYMBIOTIC_PROCESS							GO_CELLULAR_MACROMOLECULE_CATABOLIC_PROCESS
DPYSL3		IRAK1	3429	IFI27	interferon alpha inducible protein 27 [Source:HGNC Symbol;Acc:HGNC:5397]			GO_SYMBIOTIC_PROCESS							GO_CELLULAR_MACROMOLECULE_CATABOLIC_PROCESS
DSCR3		IRF2BPL	10475	TRIM38	tripartite motif containing 38 [Source:HGNC Symbol;Acc:HGNC:10059]			GO_SYMBIOTIC_PROCESS							GO_CELLULAR_MACROMOLECULE_CATABOLIC_PROCESS
DSCR8		ISG20L2	79720	VPS37B	VPS37B subunit of ESCRT-I [Source:HGNC Symbol;Acc:HGNC:25754]			GO_SYMBIOTIC_PROCESS							GO_CELLULAR_MACROMOLECULE_CATABOLIC_PROCESS
DSE		ISY1-RAB43	93343	MVB12A	multivesicular body subunit 12A [Source:HGNC Symbol;Acc:HGNC:25153]			GO_SYMBIOTIC_PROCESS							GO_CELLULAR_MACROMOLECULE_CATABOLIC_PROCESS
DTD1		ITGB1	292	SLC25A5	solute carrier family 25 member 5 [Source:HGNC Symbol;Acc:HGNC:10991]			GO_SYMBIOTIC_PROCESS
DTL		JUP	684	BST2	bone marrow stromal cell antigen 2 [Source:HGNC Symbol;Acc:HGNC:1119]			GO_SYMBIOTIC_PROCESS
DTNBP1		KANK2	6352	CCL5	C-C motif chemokine ligand 5 [Source:HGNC Symbol;Acc:HGNC:10632]			GO_SYMBIOTIC_PROCESS
DUSP22		KCNMB4	6772	STAT1	signal transducer and activator of transcription 1 [Source:HGNC Symbol;Acc:HGNC:11362]			GO_SYMBIOTIC_PROCESS
DUSP4		KHSRP	3654	IRAK1	interleukin 1 receptor associated kinase 1 [Source:HGNC Symbol;Acc:HGNC:6112]			GO_SYMBIOTIC_PROCESS
DUXAP10		KIF18B	3856	KRT8	keratin 8 [Source:HGNC Symbol;Acc:HGNC:6446]			GO_SYMBIOTIC_PROCESS
DYNC1LI1		KIF23	3428	IFI16	interferon gamma inducible protein 16 [Source:HGNC Symbol;Acc:HGNC:5395]			GO_SYMBIOTIC_PROCESS
DYRK2		KIF2C	5478	PPIA	peptidylprolyl isomerase A [Source:HGNC Symbol;Acc:HGNC:9253]			GO_SYMBIOTIC_PROCESS
E2F6		KIFC1	3106	HLA-B	major histocompatibility complex, class I, B [Source:HGNC Symbol;Acc:HGNC:4932]			GO_SYMBIOTIC_PROCESS
ECE1		KLHDC3	3434	IFIT1	interferon induced protein with tetratricopeptide repeats 1 [Source:HGNC Symbol;Acc:HGNC:5407]			GO_SYMBIOTIC_PROCESS
ECM1		KNSTRN	8519	IFITM1	interferon induced transmembrane protein 1 [Source:HGNC Symbol;Acc:HGNC:5412]			GO_SYMBIOTIC_PROCESS
EDC3		KPNA2	91543	RSAD2	radical S-adenosyl methionine domain containing 2 [Source:HGNC Symbol;Acc:HGNC:30908]			GO_SYMBIOTIC_PROCESS
EDEM2		KPNB1	10410	IFITM3	interferon induced transmembrane protein 3 [Source:HGNC Symbol;Acc:HGNC:5414]			GO_SYMBIOTIC_PROCESS
EDEM3		KRR1	4938	OAS1	2'-5'-oligoadenylate synthetase 1 [Source:HGNC Symbol;Acc:HGNC:8086]			GO_SYMBIOTIC_PROCESS
EEF1A1		KRT18	4940	OAS3	2'-5'-oligoadenylate synthetase 3 [Source:HGNC Symbol;Acc:HGNC:8088]			GO_SYMBIOTIC_PROCESS
EEF1E1		KRT8	8638	OASL	2'-5'-oligoadenylate synthetase like [Source:HGNC Symbol;Acc:HGNC:8090]			GO_SYMBIOTIC_PROCESS
EEPD1		LAMA4	10581	IFITM2	interferon induced transmembrane protein 2 [Source:HGNC Symbol;Acc:HGNC:5413]			GO_SYMBIOTIC_PROCESS
EFCAB11		LAMB1	23586	DDX58	DExD/H-box helicase 58 [Source:HGNC Symbol;Acc:HGNC:19102]			GO_SYMBIOTIC_PROCESS
EFR3A		LAP3	7791	ZYX	zyxin [Source:HGNC Symbol;Acc:HGNC:13200]			GO_SYMBIOTIC_PROCESS
EFTUD2		LAPTM4B	60559	SPCS3	signal peptidase complex subunit 3 [Source:HGNC Symbol;Acc:HGNC:26212]			GO_SYMBIOTIC_PROCESS
EGFR		LBR	3838	KPNA2	karyopherin subunit alpha 2 [Source:HGNC Symbol;Acc:HGNC:6395]			GO_SYMBIOTIC_PROCESS
EHD1		LDHA	23471	TRAM1	translocation associated membrane protein 1 [Source:HGNC Symbol;Acc:HGNC:20568]			GO_SYMBIOTIC_PROCESS
EHD2		LEO1	1174	AP1S1	adaptor related protein complex 1 subunit sigma 1 [Source:HGNC Symbol;Acc:HGNC:559]			GO_SYMBIOTIC_PROCESS
EIF1AX		LGALS3	7374	UNG	uracil DNA glycosylase [Source:HGNC Symbol;Acc:HGNC:12572]			GO_SYMBIOTIC_PROCESS
EIF2AK2		LGALS3BP	5806	PTX3	pentraxin 3 [Source:HGNC Symbol;Acc:HGNC:9692]			GO_SYMBIOTIC_PROCESS
EIF2B3		LIMA1	81559	TRIM11	tripartite motif containing 11 [Source:HGNC Symbol;Acc:HGNC:16281]			GO_SYMBIOTIC_PROCESS
EIF3A		LIMD2	3075	CFH	complement factor H [Source:HGNC Symbol;Acc:HGNC:4883]			GO_SYMBIOTIC_PROCESS
EIF3B		LINC00511	10598	AHSA1	activator of HSP90 ATPase activity 1 [Source:HGNC Symbol;Acc:HGNC:1189]			GO_SYMBIOTIC_PROCESS
EIF3D		LINC01116	6574	SLC20A1	solute carrier family 20 member 1 [Source:HGNC Symbol;Acc:HGNC:10946]			GO_SYMBIOTIC_PROCESS
EIF4A1		LMAN2	9238	TBRG4	transforming growth factor beta regulator 4 [Source:HGNC Symbol;Acc:HGNC:17443]				GO_CELL_CYCLE	GO_CELL_CYCLE_PROCESS	GO_MRNA_METABOLIC_PROCESS				GO_CELLULAR_MACROMOLECULE_CATABOLIC_PROCESS
EIF4B		LMNA	11335	CBX3	chromobox 3 [Source:HGNC Symbol;Acc:HGNC:1553]				GO_CELL_CYCLE	GO_CELL_CYCLE_PROCESS		GO_CHROMOSOME_ORGANIZATION
EIF4EBP2		LMNB1	5982	RFC2	replication factor C subunit 2 [Source:HGNC Symbol;Acc:HGNC:9970]				GO_CELL_CYCLE	GO_CELL_CYCLE_PROCESS		GO_CHROMOSOME_ORGANIZATION
EIF4G3		LPCAT4	10514	MYBBP1A	MYB binding protein 1a [Source:HGNC Symbol;Acc:HGNC:7546]				GO_CELL_CYCLE	GO_CELL_CYCLE_PROCESS				GO_RIBONUCLEOPROTEIN_COMPLEX_BIOGENESIS
EIF4H		LRRC17	5810	RAD1	RAD1 checkpoint DNA exonuclease [Source:HGNC Symbol;Acc:HGNC:9806]				GO_CELL_CYCLE	GO_CELL_CYCLE_PROCESS
EIF6		LRRC59	1718	DHCR24	24-dehydrocholesterol reductase [Source:HGNC Symbol;Acc:HGNC:2859]				GO_CELL_CYCLE	GO_CELL_CYCLE_PROCESS
ELK1		LY6E	5496	PPM1G	protein phosphatase, Mg2+/Mn2+ dependent 1G [Source:HGNC Symbol;Acc:HGNC:9278]				GO_CELL_CYCLE	GO_CELL_CYCLE_PROCESS
ELK3		LYAR	116138	KLHDC3	kelch domain containing 3 [Source:HGNC Symbol;Acc:HGNC:20704]				GO_CELL_CYCLE	GO_CELL_CYCLE_PROCESS
ELOVL1		MAD2L1	23741	EID1	EP300 interacting inhibitor of differentiation 1 [Source:HGNC Symbol;Acc:HGNC:1191]				GO_CELL_CYCLE			GO_CHROMOSOME_ORGANIZATION
EMC1		MAD2L1BP	836	CASP3	caspase 3 [Source:HGNC Symbol;Acc:HGNC:1504]				GO_CELL_CYCLE						GO_CELLULAR_MACROMOLECULE_CATABOLIC_PROCESS
EMC10		MAK16	5229	PGGT1B	protein geranylgeranyltransferase type I subunit beta [Source:HGNC Symbol;Acc:HGNC:8895]				GO_CELL_CYCLE
ENAH		MAP7D1	3399	ID3	inhibitor of DNA binding 3, HLH protein [Source:HGNC Symbol;Acc:HGNC:5362]				GO_CELL_CYCLE
ENG		MAPK1IP1L	261726	TIPRL	TOR signaling pathway regulator [Source:HGNC Symbol;Acc:HGNC:30231]				GO_CELL_CYCLE
ENSA		MAX	2773	GNAI3	G protein subunit alpha i3 [Source:HGNC Symbol;Acc:HGNC:4387]				GO_CELL_CYCLE
ENTPD4		MCL1	51530	ZC3HC1	zinc finger C3HC-type containing 1 [Source:HGNC Symbol;Acc:HGNC:29913]				GO_CELL_CYCLE
EPB41L2		MCM3	26017	FAM32A	family with sequence similarity 32 member A [Source:HGNC Symbol;Acc:HGNC:24563]				GO_CELL_CYCLE
EPDR1		MCM4	5997	RGS2	regulator of G protein signaling 2 [Source:HGNC Symbol;Acc:HGNC:9998]				GO_CELL_CYCLE
EPHA2		MCM6	1736	DKC1	dyskerin pseudouridine synthase 1 [Source:HGNC Symbol;Acc:HGNC:2890]						GO_MRNA_METABOLIC_PROCESS	GO_CHROMOSOME_ORGANIZATION		GO_RIBONUCLEOPROTEIN_COMPLEX_BIOGENESIS	GO_CELLULAR_MACROMOLECULE_CATABOLIC_PROCESS
EPSTI1		MCM7	51010	EXOSC3	exosome component 3 [Source:HGNC Symbol;Acc:HGNC:17944]						GO_MRNA_METABOLIC_PROCESS			GO_RIBONUCLEOPROTEIN_COMPLEX_BIOGENESIS	GO_CELLULAR_MACROMOLECULE_CATABOLIC_PROCESS
ERAP1		MDFI	54512	EXOSC4	exosome component 4 [Source:HGNC Symbol;Acc:HGNC:18189]						GO_MRNA_METABOLIC_PROCESS			GO_RIBONUCLEOPROTEIN_COMPLEX_BIOGENESIS	GO_CELLULAR_MACROMOLECULE_CATABOLIC_PROCESS
ERBB3		MDH1	51729	WBP11	WW domain binding protein 11 [Source:HGNC Symbol;Acc:HGNC:16461]						GO_MRNA_METABOLIC_PROCESS			GO_RIBONUCLEOPROTEIN_COMPLEX_BIOGENESIS
ERC1		MDH2	7534	YWHAZ	tyrosine 3-monooxygenase/tryptophan 5-monooxygenase activation protein zeta [Source:HGNC Symbol;Acc:HGNC:12855]						GO_MRNA_METABOLIC_PROCESS				GO_CELLULAR_MACROMOLECULE_CATABOLIC_PROCESS
ERCC6L2		MED21	4904	YBX1	Y-box binding protein 1 [Source:HGNC Symbol;Acc:HGNC:8014]						GO_MRNA_METABOLIC_PROCESS				GO_CELLULAR_MACROMOLECULE_CATABOLIC_PROCESS
ERF		MED6	8570	KHSRP	KH-type splicing regulatory protein [Source:HGNC Symbol;Acc:HGNC:6316]						GO_MRNA_METABOLIC_PROCESS				GO_CELLULAR_MACROMOLECULE_CATABOLIC_PROCESS
ERGIC1		MED8	9939	RBM8A	RNA binding motif protein 8A [Source:HGNC Symbol;Acc:HGNC:9905]						GO_MRNA_METABOLIC_PROCESS				GO_CELLULAR_MACROMOLECULE_CATABOLIC_PROCESS
ERLIN1		MELK	8125	ANP32A	acidic nuclear phosphoprotein 32 family member A [Source:HGNC Symbol;Acc:HGNC:13233]						GO_MRNA_METABOLIC_PROCESS				GO_CELLULAR_MACROMOLECULE_CATABOLIC_PROCESS
ERO1L		MEST	26135	SERBP1	SERPINE1 mRNA binding protein 1 [Source:HGNC Symbol;Acc:HGNC:17860]						GO_MRNA_METABOLIC_PROCESS				GO_CELLULAR_MACROMOLECULE_CATABOLIC_PROCESS
ERP44		MGP	10236	HNRNPR	heterogeneous nuclear ribonucleoprotein R [Source:HGNC Symbol;Acc:HGNC:5047]						GO_MRNA_METABOLIC_PROCESS				GO_CELLULAR_MACROMOLECULE_CATABOLIC_PROCESS
ESPL1		MINOS1-NBL1	10642	IGF2BP1	insulin like growth factor 2 mRNA binding protein 1 [Source:HGNC Symbol;Acc:HGNC:28866]						GO_MRNA_METABOLIC_PROCESS				GO_CELLULAR_MACROMOLECULE_CATABOLIC_PROCESS
ESYT2		MIS18A	10643	IGF2BP3	insulin like growth factor 2 mRNA binding protein 3 [Source:HGNC Symbol;Acc:HGNC:28868]						GO_MRNA_METABOLIC_PROCESS				GO_CELLULAR_MACROMOLECULE_CATABOLIC_PROCESS
ETNK1		MKI67	10644	IGF2BP2	insulin like growth factor 2 mRNA binding protein 2 [Source:HGNC Symbol;Acc:HGNC:28867]						GO_MRNA_METABOLIC_PROCESS				GO_CELLULAR_MACROMOLECULE_CATABOLIC_PROCESS
ETS1		MLEC	10949	HNRNPA0	heterogeneous nuclear ribonucleoprotein A0 [Source:HGNC Symbol;Acc:HGNC:5030]						GO_MRNA_METABOLIC_PROCESS				GO_CELLULAR_MACROMOLECULE_CATABOLIC_PROCESS
EVA1A		MMADHC	7812	CSDE1	cold shock domain containing E1 [Source:HGNC Symbol;Acc:HGNC:29905]						GO_MRNA_METABOLIC_PROCESS				GO_CELLULAR_MACROMOLECULE_CATABOLIC_PROCESS
EXO1		MMP14	6428	SRSF3	serine and arginine rich splicing factor 3 [Source:HGNC Symbol;Acc:HGNC:10785]						GO_MRNA_METABOLIC_PROCESS
EXOC2		MOB1A	11338	U2AF2	U2 small nuclear RNA auxiliary factor 2 [Source:HGNC Symbol;Acc:HGNC:23156]						GO_MRNA_METABOLIC_PROCESS
EXOC4		MORF4L1	7884	SLBP	stem-loop binding protein [Source:HGNC Symbol;Acc:HGNC:10904]						GO_MRNA_METABOLIC_PROCESS
EXOC5		MORF4L2	51319	RSRC1	arginine and serine rich coiled-coil 1 [Source:HGNC Symbol;Acc:HGNC:24152]						GO_MRNA_METABOLIC_PROCESS
EXOSC2		MPZL1	10285	SMNDC1	survival motor neuron domain containing 1 [Source:HGNC Symbol;Acc:HGNC:16900]						GO_MRNA_METABOLIC_PROCESS
EXT1		MRPL15	23543	RBFOX2	RNA binding fox-1 homolog 2 [Source:HGNC Symbol;Acc:HGNC:9906]						GO_MRNA_METABOLIC_PROCESS
EXT2		MRPL17	51759	C9orf78	chromosome 9 open reading frame 78 [Source:HGNC Symbol;Acc:HGNC:24932]						GO_MRNA_METABOLIC_PROCESS
EXTL2		MRPL18	54931	TRMT10C	tRNA methyltransferase 10C, mitochondrial RNase P subunit [Source:HGNC Symbol;Acc:HGNC:26022]						GO_MRNA_METABOLIC_PROCESS
EXTL3		MRPL3	1478	CSTF2	cleavage stimulation factor subunit 2 [Source:HGNC Symbol;Acc:HGNC:2484]						GO_MRNA_METABOLIC_PROCESS
EYA4		MRPL32	51605	TRMT6	tRNA methyltransferase 6 [Source:HGNC Symbol;Acc:HGNC:20900]						GO_MRNA_METABOLIC_PROCESS
F2R		MRPL35	3187	HNRNPH1	heterogeneous nuclear ribonucleoprotein H1 [Source:HGNC Symbol;Acc:HGNC:5041]						GO_MRNA_METABOLIC_PROCESS
FADS2		MRPL39	1477	CSTF1	cleavage stimulation factor subunit 1 [Source:HGNC Symbol;Acc:HGNC:2483]						GO_MRNA_METABOLIC_PROCESS
FAF2		MRPL42	10286	BCAS2	BCAS2 pre-mRNA processing factor [Source:HGNC Symbol;Acc:HGNC:975]						GO_MRNA_METABOLIC_PROCESS
FAM101A		MRPL47	84950	PRPF38A	pre-mRNA processing factor 38A [Source:HGNC Symbol;Acc:HGNC:25930]						GO_MRNA_METABOLIC_PROCESS
FAM115A		MRPL50	9128	PRPF4	pre-mRNA processing factor 4 [Source:HGNC Symbol;Acc:HGNC:17349]						GO_MRNA_METABOLIC_PROCESS
FAM120A		MRPL52	8458	TTF2	transcription termination factor 2 [Source:HGNC Symbol;Acc:HGNC:12398]						GO_MRNA_METABOLIC_PROCESS
FAM126A		MRPS15	55651	NHP2	NHP2 ribonucleoprotein [Source:HGNC Symbol;Acc:HGNC:14377]							GO_CHROMOSOME_ORGANIZATION		GO_RIBONUCLEOPROTEIN_COMPLEX_BIOGENESIS
FAM129B		MRPS18A	55505	NOP10	NOP10 ribonucleoprotein [Source:HGNC Symbol;Acc:HGNC:14378]							GO_CHROMOSOME_ORGANIZATION		GO_RIBONUCLEOPROTEIN_COMPLEX_BIOGENESIS
FAM168B		MRPS23	2091	FBL	fibrillarin [Source:HGNC Symbol;Acc:HGNC:3599]							GO_CHROMOSOME_ORGANIZATION		GO_RIBONUCLEOPROTEIN_COMPLEX_BIOGENESIS
FAM220A		MRTO4	10360	NPM3	nucleophosmin/nucleoplasmin 3 [Source:HGNC Symbol;Acc:HGNC:7931]							GO_CHROMOSOME_ORGANIZATION		GO_RIBONUCLEOPROTEIN_COMPLEX_BIOGENESIS
FAM27A		MSANTD3-TMEFF1	8533	COPS3	COP9 signalosome subunit 3 [Source:HGNC Symbol;Acc:HGNC:2239]							GO_CHROMOSOME_ORGANIZATION			GO_CELLULAR_MACROMOLECULE_CATABOLIC_PROCESS
FAM46A		MSRB3	7334	UBE2N	ubiquitin conjugating enzyme E2 N [Source:HGNC Symbol;Acc:HGNC:12492]							GO_CHROMOSOME_ORGANIZATION
FAM49B		MTRF1L	22948	CCT5	chaperonin containing TCP1 subunit 5 [Source:HGNC Symbol;Acc:HGNC:1618]							GO_CHROMOSOME_ORGANIZATION
FAM53C		MVB12A	10575	CCT4	chaperonin containing TCP1 subunit 4 [Source:HGNC Symbol;Acc:HGNC:1617]							GO_CHROMOSOME_ORGANIZATION
FAM60A		MVK	10574	CCT7	chaperonin containing TCP1 subunit 7 [Source:HGNC Symbol;Acc:HGNC:1622]							GO_CHROMOSOME_ORGANIZATION
FAM64A		MX1	908	CCT6A	chaperonin containing TCP1 subunit 6A [Source:HGNC Symbol;Acc:HGNC:1620]							GO_CHROMOSOME_ORGANIZATION
FAM96A		MYADM	6591	SNAI2	snail family transcriptional repressor 2 [Source:HGNC Symbol;Acc:HGNC:11094]							GO_CHROMOSOME_ORGANIZATION
FAM98B		MYBBP1A	1786	DNMT1	DNA methyltransferase 1 [Source:HGNC Symbol;Acc:HGNC:2976]							GO_CHROMOSOME_ORGANIZATION
FAR1		MYCBP	6742	SSBP1	single stranded DNA binding protein 1 [Source:HGNC Symbol;Acc:HGNC:11317]							GO_CHROMOSOME_ORGANIZATION
FBN1		MYO1C	11091	WDR5	WD repeat domain 5 [Source:HGNC Symbol;Acc:HGNC:12757]							GO_CHROMOSOME_ORGANIZATION
FBXO10		NAA38	26147	PHF19	PHD finger protein 19 [Source:HGNC Symbol;Acc:HGNC:24566]							GO_CHROMOSOME_ORGANIZATION
FBXO22		NAA50	56943	ENY2	ENY2 transcription and export complex 2 subunit [Source:HGNC Symbol;Acc:HGNC:24449]							GO_CHROMOSOME_ORGANIZATION
FBXO28		NACC1	6996	TDG	thymine DNA glycosylase [Source:HGNC Symbol;Acc:HGNC:11700]							GO_CHROMOSOME_ORGANIZATION
FBXO7		NCAPG	11164	NUDT5	nudix hydrolase 5 [Source:HGNC Symbol;Acc:HGNC:8052]							GO_CHROMOSOME_ORGANIZATION
FEN1		NCSTN	54556	ING3	inhibitor of growth family member 3 [Source:HGNC Symbol;Acc:HGNC:14587]							GO_CHROMOSOME_ORGANIZATION
FERMT2		NDN	3149	HMGB3	high mobility group box 3 [Source:HGNC Symbol;Acc:HGNC:5004]							GO_CHROMOSOME_ORGANIZATION
FGFR1OP2		NDUFA5	9643	MORF4L2	mortality factor 4 like 2 [Source:HGNC Symbol;Acc:HGNC:16849]							GO_CHROMOSOME_ORGANIZATION
FH		NFKBIZ	10933	MORF4L1	mortality factor 4 like 1 [Source:HGNC Symbol;Acc:HGNC:16989]							GO_CHROMOSOME_ORGANIZATION
FHL2		NHP2	5965	RECQL	RecQ like helicase [Source:HGNC Symbol;Acc:HGNC:9948]							GO_CHROMOSOME_ORGANIZATION
FHL3		NIPA2	54108	CHRAC1	chromatin accessibility complex subunit 1 [Source:HGNC Symbol;Acc:HGNC:13544]							GO_CHROMOSOME_ORGANIZATION
FILIP1L		NIPSNAP1	3015	H2AZ1	H2A.Z variant histone 1 [Source:HGNC Symbol;Acc:HGNC:4741]							GO_CHROMOSOME_ORGANIZATION
FITM1		NOP10	8334	H2AC6	H2A clustered histone 6 [Source:HGNC Symbol;Acc:HGNC:4733]							GO_CHROMOSOME_ORGANIZATION
FKBP11		NOP16	94239	H2AZ2	H2A.Z variant histone 2 [Source:HGNC Symbol;Acc:HGNC:20664]							GO_CHROMOSOME_ORGANIZATION
FKBP15		NOP2	57109	REXO4	REX4 homolog, 3'-5' exonuclease [Source:HGNC Symbol;Acc:HGNC:12820]									GO_RIBONUCLEOPROTEIN_COMPLEX_BIOGENESIS	GO_CELLULAR_MACROMOLECULE_CATABOLIC_PROCESS
FKBP1A		NOP58	5036	PA2G4	proliferation-associated 2G4 [Source:HGNC Symbol;Acc:HGNC:8550]									GO_RIBONUCLEOPROTEIN_COMPLEX_BIOGENESIS
FKBP5		NOSIP	26156	RSL1D1	ribosomal L1 domain containing 1 [Source:HGNC Symbol;Acc:HGNC:24534]									GO_RIBONUCLEOPROTEIN_COMPLEX_BIOGENESIS
FKBP7		NPM1	387338	NSUN4	NOP2/Sun RNA methyltransferase 4 [Source:HGNC Symbol;Acc:HGNC:31802]									GO_RIBONUCLEOPROTEIN_COMPLEX_BIOGENESIS
FLJ20373		NPM3	9188	DDX21	DExD-box helicase 21 [Source:HGNC Symbol;Acc:HGNC:2744]									GO_RIBONUCLEOPROTEIN_COMPLEX_BIOGENESIS
FMR1		NQO1	55646	LYAR	Ly1 antibody reactive [Source:HGNC Symbol;Acc:HGNC:26021]									GO_RIBONUCLEOPROTEIN_COMPLEX_BIOGENESIS
FNBP1L		NRAS	23160	WDR43	WD repeat domain 43 [Source:HGNC Symbol;Acc:HGNC:28945]									GO_RIBONUCLEOPROTEIN_COMPLEX_BIOGENESIS
FNDC3A		NREP	25879	DCAF13	DDB1 and CUL4 associated factor 13 [Source:HGNC Symbol;Acc:HGNC:24535]									GO_RIBONUCLEOPROTEIN_COMPLEX_BIOGENESIS
FNDC3B		NSUN4	83732	RIOK1	RIO kinase 1 [Source:HGNC Symbol;Acc:HGNC:18656]									GO_RIBONUCLEOPROTEIN_COMPLEX_BIOGENESIS
FNTB		NT5E	51602	NOP58	NOP58 ribonucleoprotein [Source:HGNC Symbol;Acc:HGNC:29926]									GO_RIBONUCLEOPROTEIN_COMPLEX_BIOGENESIS
FOSL2		NUDT5	8886	DDX18	DEAD-box helicase 18 [Source:HGNC Symbol;Acc:HGNC:2741]									GO_RIBONUCLEOPROTEIN_COMPLEX_BIOGENESIS
FOXN3		NUP35	285855	RPL7L1	ribosomal protein L7 like 1 [Source:HGNC Symbol;Acc:HGNC:21370]									GO_RIBONUCLEOPROTEIN_COMPLEX_BIOGENESIS
FOXP1		NUP43	51018	RRP15	ribosomal RNA processing 15 homolog [Source:HGNC Symbol;Acc:HGNC:24255]									GO_RIBONUCLEOPROTEIN_COMPLEX_BIOGENESIS
FRG1B		NUSAP1	80135	RPF1	ribosome production factor 1 homolog [Source:HGNC Symbol;Acc:HGNC:30350]									GO_RIBONUCLEOPROTEIN_COMPLEX_BIOGENESIS
FRMD4B		OAS1	84549	MAK16	MAK16 homolog [Source:HGNC Symbol;Acc:HGNC:13703]									GO_RIBONUCLEOPROTEIN_COMPLEX_BIOGENESIS
FSTL1		OAS3	10969	EBNA1BP2	EBNA1 binding protein 2 [Source:HGNC Symbol;Acc:HGNC:15531]									GO_RIBONUCLEOPROTEIN_COMPLEX_BIOGENESIS
FTSJ2		OASL	64216	TFB2M	transcription factor B2, mitochondrial [Source:HGNC Symbol;Acc:HGNC:18559]									GO_RIBONUCLEOPROTEIN_COMPLEX_BIOGENESIS
FTSJ3		OCIAD2	10799	RPP40	ribonuclease P/MRP subunit p40 [Source:HGNC Symbol;Acc:HGNC:20992]									GO_RIBONUCLEOPROTEIN_COMPLEX_BIOGENESIS
FUBP3		OLFM2	51077	FCF1	FCF1 rRNA-processing protein [Source:HGNC Symbol;Acc:HGNC:20220]									GO_RIBONUCLEOPROTEIN_COMPLEX_BIOGENESIS
FUCA2		ORAI2	55720	TSR1	TSR1 ribosome maturation factor [Source:HGNC Symbol;Acc:HGNC:25542]									GO_RIBONUCLEOPROTEIN_COMPLEX_BIOGENESIS
FXN		OSBPL10	88745	RRP36	ribosomal RNA processing 36 [Source:HGNC Symbol;Acc:HGNC:21374]									GO_RIBONUCLEOPROTEIN_COMPLEX_BIOGENESIS
FYTTD1		OSTC	10885	WDR3	WD repeat domain 3 [Source:HGNC Symbol;Acc:HGNC:12755]									GO_RIBONUCLEOPROTEIN_COMPLEX_BIOGENESIS
G2E3		OSTF1	10248	POP7	POP7 homolog, ribonuclease P/MRP subunit [Source:HGNC Symbol;Acc:HGNC:19949]									GO_RIBONUCLEOPROTEIN_COMPLEX_BIOGENESIS
GABPB1		PA2G4	81875	ISG20L2	interferon stimulated exonuclease gene 20 like 2 [Source:HGNC Symbol;Acc:HGNC:25745]									GO_RIBONUCLEOPROTEIN_COMPLEX_BIOGENESIS
GALNT1		PAGE5	10813	UTP14A	UTP14A small subunit processome component [Source:HGNC Symbol;Acc:HGNC:10665]									GO_RIBONUCLEOPROTEIN_COMPLEX_BIOGENESIS
GALNT10		PAICS	11103	KRR1	KRR1 small subunit processome component homolog [Source:HGNC Symbol;Acc:HGNC:5176]									GO_RIBONUCLEOPROTEIN_COMPLEX_BIOGENESIS
GALNT14		PAK1IP1	54881	TEX10	testis expressed 10 [Source:HGNC Symbol;Acc:HGNC:25988]									GO_RIBONUCLEOPROTEIN_COMPLEX_BIOGENESIS
GALNT2		PARP1	92856	IMP4	IMP U3 small nucleolar ribonucleoprotein 4 [Source:HGNC Symbol;Acc:HGNC:30856]									GO_RIBONUCLEOPROTEIN_COMPLEX_BIOGENESIS
GALNT7		PAX9	55003	PAK1IP1	PAK1 interacting protein 1 [Source:HGNC Symbol;Acc:HGNC:20882]									GO_RIBONUCLEOPROTEIN_COMPLEX_BIOGENESIS
GANAB		PBDC1	6838	SURF6	surfeit 6 [Source:HGNC Symbol;Acc:HGNC:11478]									GO_RIBONUCLEOPROTEIN_COMPLEX_BIOGENESIS
GAPVD1		PCDH18	51491	NOP16	NOP16 nucleolar protein [Source:HGNC Symbol;Acc:HGNC:26934]									GO_RIBONUCLEOPROTEIN_COMPLEX_BIOGENESIS
GAS1		PCNA	5366	PMAIP1	phorbol-12-myristate-13-acetate-induced protein 1 [Source:HGNC Symbol;Acc:HGNC:9108]										GO_CELLULAR_MACROMOLECULE_CATABOLIC_PROCESS
GAS7		PCOLCE	55353	LAPTM4B	lysosomal protein transmembrane 4 beta [Source:HGNC Symbol;Acc:HGNC:13646]										GO_CELLULAR_MACROMOLECULE_CATABOLIC_PROCESS
GATAD2A		PCSK1	1861	TOR1A	torsin family 1 member A [Source:HGNC Symbol;Acc:HGNC:3098]										GO_CELLULAR_MACROMOLECULE_CATABOLIC_PROCESS
GBP2		PDCD10	7345	UCHL1	ubiquitin C-terminal hydrolase L1 [Source:HGNC Symbol;Acc:HGNC:12513]										GO_CELLULAR_MACROMOLECULE_CATABOLIC_PROCESS
GBP3		PDCD2	79031	PDCL3	phosducin like 3 [Source:HGNC Symbol;Acc:HGNC:28860]										GO_CELLULAR_MACROMOLECULE_CATABOLIC_PROCESS
GBP7		PDCL3	51377	UCHL5	ubiquitin C-terminal hydrolase L5 [Source:HGNC Symbol;Acc:HGNC:19678]										GO_CELLULAR_MACROMOLECULE_CATABOLIC_PROCESS
GCHFR		PDHB	28951	TRIB2	tribbles pseudokinase 2 [Source:HGNC Symbol;Acc:HGNC:30809]										GO_CELLULAR_MACROMOLECULE_CATABOLIC_PROCESS
GCLC		PDIA4	8078	USP5	ubiquitin specific peptidase 5 [Source:HGNC Symbol;Acc:HGNC:12628]										GO_CELLULAR_MACROMOLECULE_CATABOLIC_PROCESS
GCLM		PDIA6	9246	UBE2L6	ubiquitin conjugating enzyme E2 L6 [Source:HGNC Symbol;Acc:HGNC:12490]										GO_CELLULAR_MACROMOLECULE_CATABOLIC_PROCESS
GCN1L1		PDLIM4	84993	UBL7	ubiquitin like 7 [Source:HGNC Symbol;Acc:HGNC:28221]										GO_CELLULAR_MACROMOLECULE_CATABOLIC_PROCESS
GDAP1		PDLIM7	7076	TIMP1	TIMP metallopeptidase inhibitor 1 [Source:HGNC Symbol;Acc:HGNC:11820]
GDE1		PDP1	3156	HMGCR	3-hydroxy-3-methylglutaryl-CoA reductase [Source:HGNC Symbol;Acc:HGNC:5006]
GEMIN4		PFAS	5270	SERPINE2	serpin family E member 2 [Source:HGNC Symbol;Acc:HGNC:8951]
GFPT1		PFN1	6383	SDC2	syndecan 2 [Source:HGNC Symbol;Acc:HGNC:10659]
GFPT2		PGGT1B	283209	PGM2L1	phosphoglucomutase 2 like 1 [Source:HGNC Symbol;Acc:HGNC:20898]
GGT1		PGM2L1	7533	YWHAH	tyrosine 3-monooxygenase/tryptophan 5-monooxygenase activation protein eta [Source:HGNC Symbol;Acc:HGNC:12853]
GINS4		PHAX	64422	ATG3	autophagy related 3 [Source:HGNC Symbol;Acc:HGNC:20962]
GIPC2		PHB	3638	INSIG1	insulin induced gene 1 [Source:HGNC Symbol;Acc:HGNC:6083]
GIT2		PHB2	54732	TMED9	transmembrane p24 trafficking protein 9 [Source:HGNC Symbol;Acc:HGNC:24878]
GJA9		PHF19	3397	ID1	inhibitor of DNA binding 1, HLH protein [Source:HGNC Symbol;Acc:HGNC:5360]
GJB2		PHLDA1	6281	S100A10	S100 calcium binding protein A10 [Source:HGNC Symbol;Acc:HGNC:10487]
GLB1		PHLDA2	2023	ENO1	enolase 1 [Source:HGNC Symbol;Acc:HGNC:3350]
GLE1		PIAS4	10449	ACAA2	acetyl-CoA acyltransferase 2 [Source:HGNC Symbol;Acc:HGNC:83]
GLG1		PIP4K2C	2896	GRN	granulin precursor [Source:HGNC Symbol;Acc:HGNC:4601]
GLI3		PITPNB	27166	PRELID1	PRELI domain containing 1 [Source:HGNC Symbol;Acc:HGNC:30255]
GLS		PITX1	79837	PIP4K2C	phosphatidylinositol-5-phosphate 4-kinase type 2 gamma [Source:HGNC Symbol;Acc:HGNC:23786]
GLT8D2		PKM	6836	SURF4	surfeit 4 [Source:HGNC Symbol;Acc:HGNC:11476]
GMDS		PLK1	5999	RGS4	regulator of G protein signaling 4 [Source:HGNC Symbol;Acc:HGNC:10000]
GMPS		PLK2	7168	TPM1	tropomyosin 1 [Source:HGNC Symbol;Acc:HGNC:12010]
GNA11		PLOD3	397	ARHGDIB	Rho GDP dissociation inhibitor beta [Source:HGNC Symbol;Acc:HGNC:679]
GNA12		PMAIP1	9590	AKAP12	A-kinase anchoring protein 12 [Source:HGNC Symbol;Acc:HGNC:370]
GNAQ		PML	11235	PDCD10	programmed cell death 10 [Source:HGNC Symbol;Acc:HGNC:8761]
GNAS		POLE3	1277	COL1A1	collagen type I alpha 1 chain [Source:HGNC Symbol;Acc:HGNC:2197]
GNB1		POLR2D	2633	GBP1	guanylate binding protein 1 [Source:HGNC Symbol;Acc:HGNC:4182]
GNB2L1		POMP	81	ACTN4	actinin alpha 4 [Source:HGNC Symbol;Acc:HGNC:166]
GNB4		POP7	4170	MCL1	MCL1 apoptosis regulator, BCL2 family member [Source:HGNC Symbol;Acc:HGNC:6943]
GNG2		PPIA	51588	PIAS4	protein inhibitor of activated STAT 4 [Source:HGNC Symbol;Acc:HGNC:17002]
GNL3L		PPIC	2537	IFI6	interferon alpha inducible protein 6 [Source:HGNC Symbol;Acc:HGNC:4054]
GNS		PPIH	3433	IFIT2	interferon induced protein with tetratricopeptide repeats 2 [Source:HGNC Symbol;Acc:HGNC:5409]
GOLPH3		PPM1G	837	CASP4	caspase 4 [Source:HGNC Symbol;Acc:HGNC:1505]
GOSR1		PPP1R15B	166	TLE5	TLE family member 5, transcriptional modulator [Source:HGNC Symbol;Acc:HGNC:307]
GOSR2		PPP1R18	27242	TNFRSF21	TNF receptor superfamily member 21 [Source:HGNC Symbol;Acc:HGNC:13469]
GOT1		PPP6C	445	ASS1	argininosuccinate synthase 1 [Source:HGNC Symbol;Acc:HGNC:758]
GPATCH2L		PRC1	471	ATIC	5-aminoimidazole-4-carboxamide ribonucleotide formyltransferase/IMP cyclohydrolase [Source:HGNC Symbol;Acc:HGNC:794]
GPD2		PRELID1	1265	CNN2	calponin 2 [Source:HGNC Symbol;Acc:HGNC:2156]
GPR107		PRMT1	1281	COL3A1	collagen type III alpha 1 chain [Source:HGNC Symbol;Acc:HGNC:2201]
GPR141		PRMT5	53833	IL20RB	interleukin 20 receptor subunit beta [Source:HGNC Symbol;Acc:HGNC:6004]
GRB10		PRPF19	10555	AGPAT2	1-acylglycerol-3-phosphate O-acyltransferase 2 [Source:HGNC Symbol;Acc:HGNC:325]
GSDMD		PRPF38A	10019	SH2B3	SH2B adaptor protein 3 [Source:HGNC Symbol;Acc:HGNC:29605]
GSK3A		PRPF4	7837	PXDN	peroxidasin [Source:HGNC Symbol;Acc:HGNC:14966]
GSK3B		PRPS2	7412	VCAM1	vascular cell adhesion molecule 1 [Source:HGNC Symbol;Acc:HGNC:12663]
GSPT1		PRSS23	4692	NDN	necdin, MAGE family member [Source:HGNC Symbol;Acc:HGNC:7675]
GSR		PSMA4	4001	LMNB1	lamin B1 [Source:HGNC Symbol;Acc:HGNC:6637]
GSTM3		PSMA5	27101	CACYBP	calcyclin binding protein [Source:HGNC Symbol;Acc:HGNC:30423]
GTF2E2		PSMA6	965	CD58	CD58 molecule [Source:HGNC Symbol;Acc:HGNC:1688]
GTF2H3		PSMA7	5118	PCOLCE	procollagen C-endopeptidase enhancer [Source:HGNC Symbol;Acc:HGNC:8738]
GTPBP4		PSMB1	3068	HDGF	heparin binding growth factor [Source:HGNC Symbol;Acc:HGNC:4856]
GUCY1A3		PSMB2	64841	GNPNAT1	glucosamine-phosphate N-acetyltransferase 1 [Source:HGNC Symbol;Acc:HGNC:19980]
GXYLT2		PSMB3	221830	TWISTNB	TWIST neighbor [Source:HGNC Symbol;Acc:HGNC:18027]
GYG1		PSMB4	378	ARF4	ADP ribosylation factor 4 [Source:HGNC Symbol;Acc:HGNC:655]
GYPC		PSMB5	58533	SNX6	sorting nexin 6 [Source:HGNC Symbol;Acc:HGNC:14970]
H2AFY		PSMB6	10961	ERP29	endoplasmic reticulum protein 29 [Source:HGNC Symbol;Acc:HGNC:13799]
H3F3A		PSMB7	3417	IDH1	isocitrate dehydrogenase (NADP(+)) 1 [Source:HGNC Symbol;Acc:HGNC:5382]
HBS1L		PSMB8	7295	TXN	thioredoxin [Source:HGNC Symbol;Acc:HGNC:12435]
HCG17		PSMC1	3728	JUP	junction plakoglobin [Source:HGNC Symbol;Acc:HGNC:6207]
HCG18		PSMC2	55754	TMEM30A	transmembrane protein 30A [Source:HGNC Symbol;Acc:HGNC:16667]
HDAC1		PSMC3	400	ARL1	ADP ribosylation factor like GTPase 1 [Source:HGNC Symbol;Acc:HGNC:692]
HDAC2		PSMC4	10440	TIMM17A	translocase of inner mitochondrial membrane 17A [Source:HGNC Symbol;Acc:HGNC:17315]
HDAC7		PSMC6	26519	TIMM10	translocase of inner mitochondrial membrane 10 [Source:HGNC Symbol;Acc:HGNC:11814]
HDGFP1		PSMD11	23480	SEC61G	SEC61 translocon subunit gamma [Source:HGNC Symbol;Acc:HGNC:18277]
HDGFRP3		PSMD12	58477	SRPRB	SRP receptor subunit beta [Source:HGNC Symbol;Acc:HGNC:24085]
HEG1		PSMD14	10452	TOMM40	translocase of outer mitochondrial membrane 40 [Source:HGNC Symbol;Acc:HGNC:18001]
HERC5		PSMD2	10953	TOMM34	translocase of outer mitochondrial membrane 34 [Source:HGNC Symbol;Acc:HGNC:15746]
HIAT1		PSMD5	4218	RAB8A	RAB8A, member RAS oncogene family [Source:HGNC Symbol;Acc:HGNC:7007]
HIF1A		PSMD6	10981	RAB32	RAB32, member RAS oncogene family [Source:HGNC Symbol;Acc:HGNC:9772]
HIST1H2BK		PSMD7	6745	SSR1	signal sequence receptor subunit 1 [Source:HGNC Symbol;Acc:HGNC:11323]
HIST1H4H		PSMD8	6746	SSR2	signal sequence receptor subunit 2 [Source:HGNC Symbol;Acc:HGNC:11324]
HIVEP3		PSME3	3301	DNAJA1	DnaJ heat shock protein family (Hsp40) member A1 [Source:HGNC Symbol;Acc:HGNC:5229]
HLA-C		PSMG1	10049	DNAJB6	DnaJ heat shock protein family (Hsp40) member B6 [Source:HGNC Symbol;Acc:HGNC:14888]
HMG20A		PSPH	6495	SIX1	SIX homeobox 1 [Source:HGNC Symbol;Acc:HGNC:10887]
HMGN4		PTGES2	26022	TMEM98	transmembrane protein 98 [Source:HGNC Symbol;Acc:HGNC:24529]
HMGXB4		PTGR1	163590	TOR1AIP2	torsin 1A interacting protein 2 [Source:HGNC Symbol;Acc:HGNC:24055]
HMSD		PTPRO	129685	TAF8	TATA-box binding protein associated factor 8 [Source:HGNC Symbol;Acc:HGNC:17300]
HN1		PTTG1	6612	SUMO3	small ubiquitin like modifier 3 [Source:HGNC Symbol;Acc:HGNC:11124]
HN1L		PTX3	4323	MMP14	matrix metallopeptidase 14 [Source:HGNC Symbol;Acc:HGNC:7160]
HNRNPC		PXDN	25921	ZDHHC5	zinc finger DHHC-type palmitoyltransferase 5 [Source:HGNC Symbol;Acc:HGNC:18472]
HNRNPLL		PYGO2	2119	ETV5	ETS variant transcription factor 5 [Source:HGNC Symbol;Acc:HGNC:3494]
HNRNPM		RAB32	7070	THY1	Thy-1 cell surface antigen [Source:HGNC Symbol;Acc:HGNC:11801]
HNRNPUL1		RAB35	1445	CSK	C-terminal Src kinase [Source:HGNC Symbol;Acc:HGNC:2444]
HOTAIRM1		RAB8A	122786	FRMD6	FERM domain containing 6 [Source:HGNC Symbol;Acc:HGNC:19839]
HOXA-AS2		RABGGTB	10211	FLOT1	flotillin 1 [Source:HGNC Symbol;Acc:HGNC:3757]
HOXA10		RAD1	26003	GORASP2	golgi reassembly stacking protein 2 [Source:HGNC Symbol;Acc:HGNC:17500]
HOXA3		RAD23B	4907	NT5E	5'-nucleotidase ecto [Source:HGNC Symbol;Acc:HGNC:8021]
HOXA4		RAD51AP1	7378	UPP1	uridine phosphorylase 1 [Source:HGNC Symbol;Acc:HGNC:12576]
HOXA6		RALB	79077	DCTPP1	dCTP pyrophosphatase 1 [Source:HGNC Symbol;Acc:HGNC:28777]
HOXA7		RAN	1267	CNP	2',3'-cyclic nucleotide 3' phosphodiesterase [Source:HGNC Symbol;Acc:HGNC:2158]
HOXA9		RARS	259307	IL4I1	interleukin 4 induced 1 [Source:HGNC Symbol;Acc:HGNC:19094]
HOXB-AS1		RBFOX2	10525	HYOU1	hypoxia up-regulated 1 [Source:HGNC Symbol;Acc:HGNC:16931]
HOXB-AS3		RBM18	134429	STARD4	StAR related lipid transfer domain containing 4 [Source:HGNC Symbol;Acc:HGNC:18058]
HOXB2		RBM8A	51808	PHAX	phosphorylated adaptor for RNA export [Source:HGNC Symbol;Acc:HGNC:10241]
HOXB3		RCC1	10652	YKT6	YKT6 v-SNARE homolog [Source:HGNC Symbol;Acc:HGNC:16959]
HOXB4		RCC2	153339	TMEM167A	transmembrane protein 167A [Source:HGNC Symbol;Acc:HGNC:28330]
HOXB5		RECQL	51272	BET1L	Bet1 golgi vesicular membrane trafficking protein like [Source:HGNC Symbol;Acc:HGNC:19348]
HOXB6		REXO2	81555	YIPF5	Yip1 domain family member 5 [Source:HGNC Symbol;Acc:HGNC:24877]
HOXC10		REXO4	10960	LMAN2	lectin, mannose binding 2 [Source:HGNC Symbol;Acc:HGNC:16986]
HOXC4		RFC2	51290	ERGIC2	ERGIC and golgi 2 [Source:HGNC Symbol;Acc:HGNC:30208]
HOXC5		RGS17	55745	AP5M1	adaptor related protein complex 5 subunit mu 1 [Source:HGNC Symbol;Acc:HGNC:20192]
HOXC6		RGS2	1965	EIF2S1	eukaryotic translation initiation factor 2 subunit alpha [Source:HGNC Symbol;Acc:HGNC:3265]
HOXC9		RGS4	23385	NCSTN	nicastrin [Source:HGNC Symbol;Acc:HGNC:17091]
HOXD-AS1		RGS5	2539	G6PD	glucose-6-phosphate dehydrogenase [Source:HGNC Symbol;Acc:HGNC:4057]
HOXD10		RHOC	112399	EGLN3	egl-9 family hypoxia inducible factor 3 [Source:HGNC Symbol;Acc:HGNC:14661]
HOXD11		RIOK1	1728	NQO1	NAD(P)H quinone dehydrogenase 1 [Source:HGNC Symbol;Acc:HGNC:2874]
HOXD9		RPAP3	3939	LDHA	lactate dehydrogenase A [Source:HGNC Symbol;Acc:HGNC:6535]
HP1BP3		RPE	2683	B4GALT1	beta-1,4-galactosyltransferase 1 [Source:HGNC Symbol;Acc:HGNC:924]
HPRT1		RPF1	10451	VAV3	vav guanine nucleotide exchange factor 3 [Source:HGNC Symbol;Acc:HGNC:12659]
HS2ST1		RPF2	1848	DUSP6	dual specificity phosphatase 6 [Source:HGNC Symbol;Acc:HGNC:3072]
HSD17B12		RPL11	1745	DLX1	distal-less homeobox 1 [Source:HGNC Symbol;Acc:HGNC:2914]
HSDL2		RPL15	8870	IER3	immediate early response 3 [Source:HGNC Symbol;Acc:HGNC:5392]
HSH2D		RPL22L1	87	ACTN1	actinin alpha 1 [Source:HGNC Symbol;Acc:HGNC:163]
HSP90AA1		RPL32	5134	PDCD2	programmed cell death 2 [Source:HGNC Symbol;Acc:HGNC:8762]
HSPA13		RPL35	54205	CYCS	cytochrome c, somatic [Source:HGNC Symbol;Acc:HGNC:19986]
HSPA4		RPL38	7020	TFAP2A	transcription factor AP-2 alpha [Source:HGNC Symbol;Acc:HGNC:11742]
HSPBP1		RPL39L	9040	UBE2M	ubiquitin conjugating enzyme E2 M [Source:HGNC Symbol;Acc:HGNC:12491]
HTATIP2		RPL6	1545	CYP1B1	cytochrome P450 family 1 subfamily B member 1 [Source:HGNC Symbol;Acc:HGNC:2597]
ICA1		RPL7	7262	PHLDA2	pleckstrin homology like domain family A member 2 [Source:HGNC Symbol;Acc:HGNC:12385]
ICAM1		RPL7A	5876	RABGGTB	Rab geranylgeranyltransferase subunit beta [Source:HGNC Symbol;Acc:HGNC:9796]
IDE		RPL7L1	9263	STK17A	serine/threonine kinase 17a [Source:HGNC Symbol;Acc:HGNC:11395]
IDS		RPLP0	9191	DEDD	death effector domain containing [Source:HGNC Symbol;Acc:HGNC:2755]
IER5		RPN1	55210	ATAD3A	ATPase family AAA domain containing 3A [Source:HGNC Symbol;Acc:HGNC:25567]
IFI27L2		RPP40	84316	NAA38	N-alpha-acetyltransferase 38, NatC auxiliary subunit [Source:HGNC Symbol;Acc:HGNC:28212]
IFIH1		RPS10-NUDT3	387263	C6orf120	chromosome 6 open reading frame 120 [Source:HGNC Symbol;Acc:HGNC:21247]
IFNAR1		RPS13	10371	SEMA3A	semaphorin 3A [Source:HGNC Symbol;Acc:HGNC:10723]
IFRG15		RPS14	30011	SH3KBP1	SH3 domain containing kinase binding protein 1 [Source:HGNC Symbol;Acc:HGNC:13867]
IGF2R		RPS18	51527	GSKIP	GSK3B interacting protein [Source:HGNC Symbol;Acc:HGNC:20343]
IGFBP6		RPS21	9275	BCL7B	BAF chromatin remodeling complex subunit BCL7B [Source:HGNC Symbol;Acc:HGNC:1005]
IL17RD		RPS29	9538	EI24	EI24 autophagy associated transmembrane protein [Source:HGNC Symbol;Acc:HGNC:13276]
IL1RAP		RPS3	54867	TMEM214	transmembrane protein 214 [Source:HGNC Symbol;Acc:HGNC:25983]
IL32		RPS5	81037	CLPTM1L	CLPTM1 like [Source:HGNC Symbol;Acc:HGNC:24308]
IMMT		RPS7	5315	PKM	pyruvate kinase M1/2 [Source:HGNC Symbol;Acc:HGNC:9021]
IMPAD1		RPSA	8892	EIF2B2	eukaryotic translation initiation factor 2B subunit beta [Source:HGNC Symbol;Acc:HGNC:3258]
INPP5K		RRM1	1967	EIF2B1	eukaryotic translation initiation factor 2B subunit alpha [Source:HGNC Symbol;Acc:HGNC:3257]
IP6K1		RRP15	84919	PPP1R15B	protein phosphatase 1 regulatory subunit 15B [Source:HGNC Symbol;Acc:HGNC:14951]
IPO11		RRP36	3488	IGFBP5	insulin like growth factor binding protein 5 [Source:HGNC Symbol;Acc:HGNC:5474]
IPO7		RSAD2	6301	SARS1	seryl-tRNA synthetase 1 [Source:HGNC Symbol;Acc:HGNC:10537]
IPO8		RSL1D1	27230	SERP1	stress associated endoplasmic reticulum protein 1 [Source:HGNC Symbol;Acc:HGNC:10759]
IPPK		RSL24D1	7407	VARS1	valyl-tRNA synthetase 1 [Source:HGNC Symbol;Acc:HGNC:12651]
IQGAP1		RSRC1	5917	RARS1	arginyl-tRNA synthetase 1 [Source:HGNC Symbol;Acc:HGNC:9870]
IREB2		RSU1	5122	PCSK1	proprotein convertase subtilisin/kexin type 1 [Source:HGNC Symbol;Acc:HGNC:8743]
ISY1		RTCA	6949	TCOF1	treacle ribosome biogenesis factor 1 [Source:HGNC Symbol;Acc:HGNC:11654]
ITCH		RUVBL2	10102	TSFM	Ts translation elongation factor, mitochondrial [Source:HGNC Symbol;Acc:HGNC:12367]
ITGA1		RWDD2B	84285	EIF1AD	eukaryotic translation initiation factor 1A domain containing [Source:HGNC Symbol;Acc:HGNC:28147]
ITGA11		S100A10	23	ABCF1	ATP binding cassette subfamily F member 1 [Source:HGNC Symbol;Acc:HGNC:70]
ITGA3		S100A11	1933	EEF1B2	eukaryotic translation elongation factor 1 beta 2 [Source:HGNC Symbol;Acc:HGNC:3208]
ITGA6		S100A4	200916	RPL22L1	ribosomal protein L22 like 1 [Source:HGNC Symbol;Acc:HGNC:27610]
ITGAV		S1PR3	116832	RPL39L	ribosomal protein L39 like [Source:HGNC Symbol;Acc:HGNC:17094]
ITGB5		SAR1A	47	ACLY	ATP citrate lyase [Source:HGNC Symbol;Acc:HGNC:115]
ITM2C		SARS	54704	PDP1	pyruvate dehyrogenase phosphatase catalytic subunit 1 [Source:HGNC Symbol;Acc:HGNC:9279]
ITPRIPL2		SCO1	1738	DLD	dihydrolipoamide dehydrogenase [Source:HGNC Symbol;Acc:HGNC:2898]
JADE2		SDC2	2618	GART	phosphoribosylglycinamide formyltransferase, phosphoribosylglycinamide synthetase, phosphoribosylaminoimidazole synthetase [Source:HGNC Symbol;Acc:HGNC:4163]
JAK1		SDHB	5162	PDHB	pyruvate dehydrogenase E1 subunit beta [Source:HGNC Symbol;Acc:HGNC:8808]
JAZF1		SEC13	3157	HMGCS1	3-hydroxy-3-methylglutaryl-CoA synthase 1 [Source:HGNC Symbol;Acc:HGNC:5007]
JOSD1		SEC22B	5723	PSPH	phosphoserine phosphatase [Source:HGNC Symbol;Acc:HGNC:9577]
KATNA1		SEC61G	10635	RAD51AP1	RAD51 associated protein 1 [Source:HGNC Symbol;Acc:HGNC:16956]
KCNE1L		SEH1L	54206	ERRFI1	ERBB receptor feedback inhibitor 1 [Source:HGNC Symbol;Acc:HGNC:18185]
KCNJ14		SEMA3A	55662	HIF1AN	hypoxia inducible factor 1 subunit alpha inhibitor [Source:HGNC Symbol;Acc:HGNC:17113]
KCNJ15		SEPHS2	3485	IGFBP2	insulin like growth factor binding protein 2 [Source:HGNC Symbol;Acc:HGNC:5471]
KCTD10		SERBP1	54407	SLC38A2	solute carrier family 38 member 2 [Source:HGNC Symbol;Acc:HGNC:13448]
KCTD20		SERP1	2115	ETV1	ETS variant transcription factor 1 [Source:HGNC Symbol;Acc:HGNC:3490]
KDM5A		SERPINE2	476	ATP1A1	ATPase Na+/K+ transporting subunit alpha 1 [Source:HGNC Symbol;Acc:HGNC:799]
KDM5B		SERPINH1	310	ANXA7	annexin A7 [Source:HGNC Symbol;Acc:HGNC:545]
KDM5C		SET	8836	GGH	gamma-glutamyl hydrolase [Source:HGNC Symbol;Acc:HGNC:4248]
KHDRBS1		SF3A3	4598	MVK	mevalonate kinase [Source:HGNC Symbol;Acc:HGNC:7530]
KIAA0020		SFXN1	1743	DLST	dihydrolipoamide S-succinyltransferase [Source:HGNC Symbol;Acc:HGNC:2911]
KIAA0040		SH2B3	8818	DPM2	dolichyl-phosphate mannosyltransferase subunit 2, regulatory [Source:HGNC Symbol;Acc:HGNC:3006]
KIAA0101		SH3GL1	1503	CTPS1	CTP synthase 1 [Source:HGNC Symbol;Acc:HGNC:2519]
KIAA0391		SH3KBP1	8985	PLOD3	procollagen-lysine,2-oxoglutarate 5-dioxygenase 3 [Source:HGNC Symbol;Acc:HGNC:9083]
KIAA0930		SHMT1	5198	PFAS	phosphoribosylformylglycinamidine synthase [Source:HGNC Symbol;Acc:HGNC:8863]
KIAA1033		SIGMAR1	55256	ADI1	acireductone dioxygenase 1 [Source:HGNC Symbol;Acc:HGNC:30576]
KIAA1524		SIKE1	22928	SEPHS2	selenophosphate synthetase 2 [Source:HGNC Symbol;Acc:HGNC:19686]
KIAA2013		SIX1	3703	STT3A	STT3 oligosaccharyltransferase complex catalytic subunit A [Source:HGNC Symbol;Acc:HGNC:6172]
KIF20A		SLBP	7372	UMPS	uridine monophosphate synthetase [Source:HGNC Symbol;Acc:HGNC:12563]
KIF2A		SLC1A5	58505	OSTC	oligosaccharyltransferase complex non-catalytic subunit [Source:HGNC Symbol;Acc:HGNC:24448]
KIF3C		SLC20A1	6184	RPN1	ribophorin I [Source:HGNC Symbol;Acc:HGNC:10381]
KIF4A		SLC25A24	8693	GALNT4	polypeptide N-acetylgalactosaminyltransferase 4 [Source:HGNC Symbol;Acc:HGNC:4126]
KIRREL		SLC25A5	7371	UCK2	uridine-cytidine kinase 2 [Source:HGNC Symbol;Acc:HGNC:12562]
KLF6		SLC30A7	83549	UCK1	uridine-cytidine kinase 1 [Source:HGNC Symbol;Acc:HGNC:14859]
KLHDC10		SLC31A1	51727	CMPK1	cytidine/uridine monophosphate kinase 1 [Source:HGNC Symbol;Acc:HGNC:18170]
KLHL5		SLC35F2	10606	PAICS	phosphoribosylaminoimidazole carboxylase and phosphoribosylaminoimidazolesuccinocarboxamide synthase [Source:HGNC Symbol;Acc:HGNC:8587]
KPNA1		SLC38A1	5634	PRPS2	phosphoribosyl pyrophosphate synthetase 2 [Source:HGNC Symbol;Acc:HGNC:9465]
KPNA4		SLC38A2	204	AK2	adenylate kinase 2 [Source:HGNC Symbol;Acc:HGNC:362]
KRT17		SLFN11	29957	SLC25A24	solute carrier family 25 member 24 [Source:HGNC Symbol;Acc:HGNC:20662]
KRT222		SLFN5	56941	HMCES	5-hydroxymethylcytosine binding, ES cell specific [Source:HGNC Symbol;Acc:HGNC:24446]
KSR1		SMAP2	7247	TSN	translin [Source:HGNC Symbol;Acc:HGNC:12379]
LA16c-431H6.6		SMARCD1	10923	SUB1	SUB1 regulator of transcription [Source:HGNC Symbol;Acc:HGNC:19985]
LAMC1		SMARCE1	29089	UBE2T	ubiquitin conjugating enzyme E2 T [Source:HGNC Symbol;Acc:HGNC:25009]
LAMP2		SMC2	55775	TDP1	tyrosyl-DNA phosphodiesterase 1 [Source:HGNC Symbol;Acc:HGNC:18884]
LANCL1		SMC4	4893	NRAS	NRAS proto-oncogene, GTPase [Source:HGNC Symbol;Acc:HGNC:7989]
LANCL2		SMIM12	64332	NFKBIZ	NFKB inhibitor zeta [Source:HGNC Symbol;Acc:HGNC:29805]
LARP1		SMIM15	1832	DSP	desmoplakin [Source:HGNC Symbol;Acc:HGNC:3052]
LARP4		SMNDC1	10487	CAP1	cyclase associated actin cytoskeleton regulatory protein 1 [Source:HGNC Symbol;Acc:HGNC:20040]
LARS		SMU1	10964	IFI44L	interferon induced protein 44 like [Source:HGNC Symbol;Acc:HGNC:17817]
LASP1		SNAI2	2665	GDI2	GDP dissociation inhibitor 2 [Source:HGNC Symbol;Acc:HGNC:4227]
LBH		SNAP23	80142	PTGES2	prostaglandin E synthase 2 [Source:HGNC Symbol;Acc:HGNC:17822]
LDHB		SNHG16	3608	ILF2	interleukin enhancer binding factor 2 [Source:HGNC Symbol;Acc:HGNC:6037]
LEPR		SNRPB	6282	S100A11	S100 calcium binding protein A11 [Source:HGNC Symbol;Acc:HGNC:10488]
LEPRE1		SNRPC	10970	CKAP4	cytoskeleton associated protein 4 [Source:HGNC Symbol;Acc:HGNC:16991]
LEPREL4		SNRPD1	9761	MLEC	malectin [Source:HGNC Symbol;Acc:HGNC:28973]
LEPROT		SNRPD3	26578	OSTF1	osteoclast stimulating factor 1 [Source:HGNC Symbol;Acc:HGNC:8510]
LGALS8		SNRPE	11010	GLIPR1	GLI pathogenesis related 1 [Source:HGNC Symbol;Acc:HGNC:17001]
LGALS9		SNW1	135228	CD109	CD109 molecule [Source:HGNC Symbol;Acc:HGNC:21685]
LGR4		SNX6	115908	CTHRC1	collagen triple helix repeat containing 1 [Source:HGNC Symbol;Acc:HGNC:18831]
LHFPL2		SNX7	26575	RGS17	regulator of G protein signaling 17 [Source:HGNC Symbol;Acc:HGNC:14088]
LIMCH1		SOX4	8490	RGS5	regulator of G protein signaling 5 [Source:HGNC Symbol;Acc:HGNC:10001]
LIMS1		SP140L	23462	HEY1	hes related family bHLH transcription factor with YRPW motif 1 [Source:HGNC Symbol;Acc:HGNC:4880]
LINC00152		SPATA21	5800	PTPRO	protein tyrosine phosphatase receptor type O [Source:HGNC Symbol;Acc:HGNC:9678]
LINC00467		SPCS3	3487	IGFBP4	insulin like growth factor binding protein 4 [Source:HGNC Symbol;Acc:HGNC:5473]
LIPG		SPDL1	81848	SPRY4	sprouty RTK signaling antagonist 4 [Source:HGNC Symbol;Acc:HGNC:15533]
LL22NC03-N14H11.1		SPDYA	4188	MDFI	MyoD family inhibitor [Source:HGNC Symbol;Acc:HGNC:6967]
LMAN1		SPOCK1	10785	WDR4	WD repeat domain 4 [Source:HGNC Symbol;Acc:HGNC:12756]
LMBR1		SPRY4	81605	URM1	ubiquitin related modifier 1 [Source:HGNC Symbol;Acc:HGNC:28378]
LMCD1		SQLE	60528	ELAC2	elaC ribonuclease Z 2 [Source:HGNC Symbol;Acc:HGNC:14198]
LMO4		SRPK1	8634	RTCA	RNA 3'-terminal phosphate cyclase [Source:HGNC Symbol;Acc:HGNC:17981]
LMO7		SRPRB	9260	PDLIM7	PDZ and LIM domain 7 [Source:HGNC Symbol;Acc:HGNC:22958]
LOXL1		SRSF10	7169	TPM2	tropomyosin 2 [Source:HGNC Symbol;Acc:HGNC:12011]
LOXL2		SRSF3	7171	TPM4	tropomyosin 4 [Source:HGNC Symbol;Acc:HGNC:12013]
LPAR1		SSBP1	7170	TPM3	tropomyosin 3 [Source:HGNC Symbol;Acc:HGNC:12012]
LPCAT2		SSR1	1266	CNN3	calponin 3 [Source:HGNC Symbol;Acc:HGNC:2157]
LPP		SSR2	8572	PDLIM4	PDZ and LIM domain 4 [Source:HGNC Symbol;Acc:HGNC:16501]
LPXN		STARD4	55700	MAP7D1	MAP7 domain containing 1 [Source:HGNC Symbol;Acc:HGNC:25514]
LRIG3		STAT1	10561	IFI44	interferon induced protein 44 [Source:HGNC Symbol;Acc:HGNC:16938]
LRP11		STK17A	54499	TMCO1	transmembrane and coiled-coil domains 1 [Source:HGNC Symbol;Acc:HGNC:18188]
LRPPRC		STMN1	132299	OCIAD2	OCIA domain containing 2 [Source:HGNC Symbol;Acc:HGNC:28685]
LRRC70		STOML2	84259	DCUN1D5	defective in cullin neddylation 1 domain containing 5 [Source:HGNC Symbol;Acc:HGNC:28409]
LRRC8A		STRAP	11266	DUSP12	dual specificity phosphatase 12 [Source:HGNC Symbol;Acc:HGNC:3067]
LRRC8C		STT3A	9411	ARHGAP29	Rho GTPase activating protein 29 [Source:HGNC Symbol;Acc:HGNC:30207]
LRRC8D		SUB1	6251	RSU1	Ras suppressor protein 1 [Source:HGNC Symbol;Acc:HGNC:10464]
LSAMP		SUMF2	64744	SMAP2	small ArfGAP2 [Source:HGNC Symbol;Acc:HGNC:25082]
LSG1		SUMO1	64207	IRF2BPL	interferon regulatory factor 2 binding protein like [Source:HGNC Symbol;Acc:HGNC:14282]
LSM10		SUMO3	9412	MED21	mediator complex subunit 21 [Source:HGNC Symbol;Acc:HGNC:11473]
LSM12		SUPT16H	55837	EAPP	E2F associated phosphoprotein [Source:HGNC Symbol;Acc:HGNC:19312]
LSR		SURF2	5083	PAX9	paired box 9 [Source:HGNC Symbol;Acc:HGNC:8623]
LTB4R		SURF4	5307	PITX1	paired like homeodomain 1 [Source:HGNC Symbol;Acc:HGNC:9004]
LTB4R2		SURF6	26292	MYCBP	MYC binding protein [Source:HGNC Symbol;Acc:HGNC:7554]
LTBP2		SVIL	10001	MED6	mediator complex subunit 6 [Source:HGNC Symbol;Acc:HGNC:19970]
LTBR		SVIP	3182	HNRNPAB	heterogeneous nuclear ribonucleoprotein A/B [Source:HGNC Symbol;Acc:HGNC:5034]
LTV1		SZRD1	9391	CIAO1	cytosolic iron-sulfur assembly component 1 [Source:HGNC Symbol;Acc:HGNC:14280]
LUZP1		TACC3	6695	SPOCK1	SPARC (osteonectin), cwcv and kazal like domains proteoglycan 1 [Source:HGNC Symbol;Acc:HGNC:11251]
LYPLA1		TAF12	10234	LRRC17	leucine rich repeat containing 17 [Source:HGNC Symbol;Acc:HGNC:16895]
LYPLA2		TAF13	1903	S1PR3	sphingosine-1-phosphate receptor 3 [Source:HGNC Symbol;Acc:HGNC:3167]
LYRM4		TAF8	93145	OLFM2	olfactomedin 2 [Source:HGNC Symbol;Acc:HGNC:17189]
MAGEB1		TAGLN2	9315	NREP	neuronal regeneration related protein [Source:HGNC Symbol;Acc:HGNC:16834]
MAGEB4		TBRG4	25940	FAM98A	family with sequence similarity 98 member A [Source:HGNC Symbol;Acc:HGNC:24520]
MAGED1		TCOF1	9746	CLSTN3	calsyntenin 3 [Source:HGNC Symbol;Acc:HGNC:18371]
MAN1A1		TDG	79709	COLGALT1	collagen beta(1-O)galactosyltransferase 1 [Source:HGNC Symbol;Acc:HGNC:26182]
MAN1A2		TDP1	26190	FBXW2	F-box and WD repeat domain containing 2 [Source:HGNC Symbol;Acc:HGNC:13608]
MAP4K4		TEX10	51070	NOSIP	nitric oxide synthase interacting protein [Source:HGNC Symbol;Acc:HGNC:17946]
MAPK1		TFAM	112950	MED8	mediator complex subunit 8 [Source:HGNC Symbol;Acc:HGNC:19971]
MAPK14		TFAP2A	55148	UBR7	ubiquitin protein ligase E3 component n-recognin 7 [Source:HGNC Symbol;Acc:HGNC:20344]
MAPK6		TFB2M	871	SERPINH1	serpin family H member 1 [Source:HGNC Symbol;Acc:HGNC:1546]
MAPK9		TFDP1	1293	COL6A3	collagen type VI alpha 3 chain [Source:HGNC Symbol;Acc:HGNC:2213]
MAPKAP1		TGFB1	11098	PRSS23	serine protease 23 [Source:HGNC Symbol;Acc:HGNC:14370]
MAPKAPK2		TGFBI	51056	LAP3	leucine aminopeptidase 3 [Source:HGNC Symbol;Acc:HGNC:18449]
MAPRE2		THOC5	112616	CMTM7	CKLF like MARVEL transmembrane domain containing 7 [Source:HGNC Symbol;Acc:HGNC:19178]
2005-03-01		THOC7	80381	CD276	CD276 molecule [Source:HGNC Symbol;Acc:HGNC:19137]
MARK1		THY1	81839	VANGL1	VANGL planar cell polarity protein 1 [Source:HGNC Symbol;Acc:HGNC:15512]
MARVELD1		TIMM10	100628315	DNM3OS	DNM3 opposite strand/antisense RNA [Source:HGNC Symbol;Acc:HGNC:41228]
MATR3		TIMM17A	91298	C12orf29	chromosome 12 open reading frame 29 [Source:HGNC Symbol;Acc:HGNC:25322]
MBNL1		TIMP1	8763	CD164	CD164 molecule [Source:HGNC Symbol;Acc:HGNC:1632]
MBOAT7		TIPRL	51218	GLRX5	glutaredoxin 5 [Source:HGNC Symbol;Acc:HGNC:20134]
MCAM		TK1	3930	LBR	lamin B receptor [Source:HGNC Symbol;Acc:HGNC:6518]
MCM2		TM4SF1	94081	SFXN1	sideroflexin 1 [Source:HGNC Symbol;Acc:HGNC:16085]
MCM5		TMA16	10491	CRTAP	cartilage associated protein [Source:HGNC Symbol;Acc:HGNC:2379]
MCU		TMCO1	6713	SQLE	squalene epoxidase [Source:HGNC Symbol;Acc:HGNC:11279]
MDFIC		TMED10	1717	DHCR7	7-dehydrocholesterol reductase [Source:HGNC Symbol;Acc:HGNC:2860]
ME3		TMED2	3912	LAMB1	laminin subunit beta 1 [Source:HGNC Symbol;Acc:HGNC:6486]
MED13		TMED7-TICAM2	112939	NACC1	nucleus accumbens associated 1 [Source:HGNC Symbol;Acc:HGNC:20967]
MED18		TMED9	55536	CDCA7L	cell division cycle associated 7 like [Source:HGNC Symbol;Acc:HGNC:30777]
MED20		TMEM106C	2222	FDFT1	farnesyl-diphosphate farnesyltransferase 1 [Source:HGNC Symbol;Acc:HGNC:3629]
MED27		TMEM167A	3959	LGALS3BP	galectin 3 binding protein [Source:HGNC Symbol;Acc:HGNC:6564]
MESDC2		TMEM183A	8407	TAGLN2	transgelin 2 [Source:HGNC Symbol;Acc:HGNC:11554]
METAP1		TMEM19	83786	FRMD8	FERM domain containing 8 [Source:HGNC Symbol;Acc:HGNC:25462]
METAP2		TMEM214	10130	PDIA6	protein disulfide isomerase family A member 6 [Source:HGNC Symbol;Acc:HGNC:30168]
METTL13		TMEM248	25870	SUMF2	sulfatase modifying factor 2 [Source:HGNC Symbol;Acc:HGNC:20415]
METTL21B		TMEM30A	813	CALU	calumenin [Source:HGNC Symbol;Acc:HGNC:1458]
MFAP3		TMEM38B	4061	LY6E	lymphocyte antigen 6 family member E [Source:HGNC Symbol;Acc:HGNC:6727]
MICAL2		TMEM45A	55379	LRRC59	leucine rich repeat containing 59 [Source:HGNC Symbol;Acc:HGNC:28817]
MICALL1		TMEM98	6275	S100A4	S100 calcium binding protein A4 [Source:HGNC Symbol;Acc:HGNC:10494]
MIEF1		TMOD3	51026	GOLT1B	golgi transport 1B [Source:HGNC Symbol;Acc:HGNC:20175]
MINA		TMPO	55151	TMEM38B	transmembrane protein 38B [Source:HGNC Symbol;Acc:HGNC:25535]
MINOS1		TMSB10	58527	ABRACL	ABRA C-terminal like [Source:HGNC Symbol;Acc:HGNC:21230]
MINPP1		TMX1	27345	KCNMB4	potassium calcium-activated channel subfamily M regulatory beta subunit 4 [Source:HGNC Symbol;Acc:HGNC:6289]
MIR199A2		TNFAIP1	9601	PDIA4	protein disulfide isomerase family A member 4 [Source:HGNC Symbol;Acc:HGNC:30167]
MIR214		TNFRSF21	10380	BPNT1	3'(2'), 5'-bisphosphate nucleotidase 1 [Source:HGNC Symbol;Acc:HGNC:1096]
MIS18BP1		TOMM20	55347	ABHD10	abhydrolase domain containing 10, depalmitoylase [Source:HGNC Symbol;Acc:HGNC:25656]
MKRN1		TOMM34	39	ACAT2	acetyl-CoA acetyltransferase 2 [Source:HGNC Symbol;Acc:HGNC:94]
MLPH		TOMM40	4190	MDH1	malate dehydrogenase 1 [Source:HGNC Symbol;Acc:HGNC:6970]
MMP2		TOP2A	4191	MDH2	malate dehydrogenase 2 [Source:HGNC Symbol;Acc:HGNC:6971]
MPP6		TOR1A	22949	PTGR1	prostaglandin reductase 1 [Source:HGNC Symbol;Acc:HGNC:18429]
MRC2		TOR1AIP2	3419	IDH3A	isocitrate dehydrogenase (NAD(+)) 3 catalytic subunit alpha [Source:HGNC Symbol;Acc:HGNC:5384]
MRPL19		TOX4	6390	SDHB	succinate dehydrogenase complex iron sulfur subunit B [Source:HGNC Symbol;Acc:HGNC:10681]
MRPL48		TP53	6884	TAF13	TATA-box binding protein associated factor 13 [Source:HGNC Symbol;Acc:HGNC:11546]
MRPL54		TPM1	23760	PITPNB	phosphatidylinositol transfer protein beta [Source:HGNC Symbol;Acc:HGNC:9002]
MRPS27		TPM2	93099	DMKN	dermokine [Source:HGNC Symbol;Acc:HGNC:25063]
MSANTD3		TPM3	4256	MGP	matrix Gla protein [Source:HGNC Symbol;Acc:HGNC:7060]
MSH2		TPM4	4071	TM4SF1	transmembrane 4 L six family member 1 [Source:HGNC Symbol;Acc:HGNC:11853]
MSH6		TPMT	689	BTF3	basic transcription factor 3 [Source:HGNC Symbol;Acc:HGNC:1125]
MSMP		TPX2	3910	LAMA4	laminin subunit alpha 4 [Source:HGNC Symbol;Acc:HGNC:6484]
MSRB1		TRAM1	5480	PPIC	peptidylprolyl isomerase C [Source:HGNC Symbol;Acc:HGNC:9256]
MTCH2		TRIB2	7265	TTC1	tetratricopeptide repeat domain 1 [Source:HGNC Symbol;Acc:HGNC:12391]
MTDH		TRIM11	493869	GPX8	glutathione peroxidase 8 (putative) [Source:HGNC Symbol;Acc:HGNC:33100]
MTF2		TRIM28	253827	MSRB3	methionine sulfoxide reductase B3 [Source:HGNC Symbol;Acc:HGNC:27375]
MTIF2		TRIM38	60681	FKBP10	FKBP prolyl isomerase 10 [Source:HGNC Symbol;Acc:HGNC:18169]
MTX2		TRMT10C	6675	UAP1	UDP-N-acetylglucosamine pyrophosphorylase 1 [Source:HGNC Symbol;Acc:HGNC:12457]
MURC		TRMT6	25996	REXO2	RNA exonuclease 2 [Source:HGNC Symbol;Acc:HGNC:17851]
MX2		TROAP	9019	MPZL1	myelin protein zero like 1 [Source:HGNC Symbol;Acc:HGNC:7226]
MYBL2		TSFM	6120	RPE	ribulose-5-phosphate-3-epimerase [Source:HGNC Symbol;Acc:HGNC:10293]
MYD88		TSG101	131566	DCBLD2	discoidin, CUB and LCCL domain containing 2 [Source:HGNC Symbol;Acc:HGNC:24627]
MYH10		TSN	54510	PCDH18	protocadherin 18 [Source:HGNC Symbol;Acc:HGNC:14268]
MYH9		TSPAN9	53827	FXYD5	FXYD domain containing ion transport regulator 5 [Source:HGNC Symbol;Acc:HGNC:4029]
MYLK		TSR1	7045	TGFBI	transforming growth factor beta induced [Source:HGNC Symbol;Acc:HGNC:11771]
MYO10		TTC1	10024	TROAP	trophinin associated protein [Source:HGNC Symbol;Acc:HGNC:12327]
MYO1B		TTF2	10682	EBP	EBP cholestenol delta-isomerase [Source:HGNC Symbol;Acc:HGNC:3133]
MYO1E		TTK	81542	TMX1	thioredoxin related transmembrane protein 1 [Source:HGNC Symbol;Acc:HGNC:15487]
MYO5A		TUBA1B	7388	UQCRH	ubiquinol-cytochrome c reductase hinge protein [Source:HGNC Symbol;Acc:HGNC:12590]
MYO5B		TUBB	7386	UQCRFS1	ubiquinol-cytochrome c reductase, Rieske iron-sulfur polypeptide 1 [Source:HGNC Symbol;Acc:HGNC:12587]
MYOF		TWF1	254531	LPCAT4	lysophosphatidylcholine acyltransferase 4 [Source:HGNC Symbol;Acc:HGNC:30059]
NAA15		TWISTNB	114884	OSBPL10	oxysterol binding protein like 10 [Source:HGNC Symbol;Acc:HGNC:16395]
NAA30		TXN	14	AAMP	angio associated migratory cell protein [Source:HGNC Symbol;Acc:HGNC:18]
NAB1		U2AF2	148867	SLC30A7	solute carrier family 30 member 7 [Source:HGNC Symbol;Acc:HGNC:19306]
NADK		UAP1	1317	SLC31A1	solute carrier family 31 member 1 [Source:HGNC Symbol;Acc:HGNC:11016]
NAMPT		UBBP4	81539	SLC38A1	solute carrier family 38 member 1 [Source:HGNC Symbol;Acc:HGNC:13447]
NAP1L4		UBE2C	80228	ORAI2	ORAI calcium release-activated calcium modulator 2 [Source:HGNC Symbol;Acc:HGNC:21667]
NARS		UBE2F-SCLY	81614	NIPA2	NIPA magnesium transporter 2 [Source:HGNC Symbol;Acc:HGNC:17044]
NAV1		UBE2L6	54733	SLC35F2	solute carrier family 35 member F2 [Source:HGNC Symbol;Acc:HGNC:23615]
NBL1		UBE2M	2012	EMP1	epithelial membrane protein 1 [Source:HGNC Symbol;Acc:HGNC:3333]
NBPF1		UBE2N	55211	DPPA4	developmental pluripotency associated 4 [Source:HGNC Symbol;Acc:HGNC:19200]
NCALD		UBE2T	79827	CLMP	CXADR like membrane protein [Source:HGNC Symbol;Acc:HGNC:24039]
NCAPD2		UBFD1	7172	TPMT	thiopurine S-methyltransferase [Source:HGNC Symbol;Acc:HGNC:12014]
NCAPG2		UBL7	4232	MEST	mesoderm specific transcript [Source:HGNC Symbol;Acc:HGNC:7028]
NCAPH		UBLCP1	52	ACP1	acid phosphatase 1 [Source:HGNC Symbol;Acc:HGNC:122]
NCDN		UBQLN1	134510	UBLCP1	ubiquitin like domain containing CTD phosphatase 1 [Source:HGNC Symbol;Acc:HGNC:28110]
NCK1		UBR7	55233	MOB1A	MOB kinase activator 1A [Source:HGNC Symbol;Acc:HGNC:16015]
NCK2		UCHL1	27249	MMADHC	metabolism of cobalamin associated D [Source:HGNC Symbol;Acc:HGNC:25221]
NCL		UCHL5	8508	NIPSNAP1	nipsnap homolog 1 [Source:HGNC Symbol;Acc:HGNC:7827]
NCOA4		UCK1	2787	GNG5	G protein subunit gamma 5 [Source:HGNC Symbol;Acc:HGNC:4408]
NCOA7		UCK2	100302736	TMED7-TICAM2	TMED7-TICAM2 readthrough [Source:HGNC Symbol;Acc:HGNC:33945]
NCS1		UGDH	100507246	SNHG16	small nucleolar RNA host gene 16 [Source:HGNC Symbol;Acc:HGNC:44352]
NDC1		UMPS	100526694	MSANTD3-TMEFF1	MSANTD3-TMEFF1 readthrough [Source:HGNC Symbol;Acc:HGNC:38838]
NDE1		UNG	100526837	EEF1E1-BLOC1S5	EEF1E1-BLOC1S5 readthrough (NMD candidate) [Source:HGNC Symbol;Acc:HGNC:49187]
NDFIP2		UPP1	100529239	RPS10-NUDT3	RPS10-NUDT3 readthrough [Source:HGNC Symbol;Acc:HGNC:49181]
NDUFA8		UQCC2	100529261	CHURC1-FNTB	CHURC1-FNTB readthrough [Source:HGNC Symbol;Acc:HGNC:42960]
NDUFS5		UQCRFS1	100532736	MICOS10-NBL1	MICOS10-NBL1 readthrough [Source:HGNC Symbol;Acc:HGNC:48338]
NECAP1		UQCRH	100533179	UBE2F-SCLY	UBE2F-SCLY readthrough (NMD candidate) [Source:HGNC Symbol;Acc:HGNC:48339]
NECAP2		URM1	100534599	ISY1-RAB43	ISY1-RAB43 readthrough [Source:HGNC Symbol;Acc:HGNC:42969]
NEDD4L		USP22	10069	RWDD2B	RWD domain containing 2B [Source:HGNC Symbol;Acc:HGNC:1302]
NEK2		USP5	10867	TSPAN9	tetraspanin 9 [Source:HGNC Symbol;Acc:HGNC:21640]
NEK6		UTP14A	113444	SMIM12	small integral membrane protein 12 [Source:HGNC Symbol;Acc:HGNC:25154]
NEK7		VANGL1	148423	C1orf52	chromosome 1 open reading frame 52 [Source:HGNC Symbol;Acc:HGNC:24871]
NEO1		VARS	158511	CSAG1	chondrosarcoma associated gene 1 [Source:HGNC Symbol;Acc:HGNC:24294]
NET1		VASP	162394	SLFN5	schlafen family member 5 [Source:HGNC Symbol;Acc:HGNC:28286]
NETO2		VAV3	170954	PPP1R18	protein phosphatase 1 regulatory subunit 18 [Source:HGNC Symbol;Acc:HGNC:29413]
NEU1		VCAM1	23666	UBBP4	ubiquitin B pseudogene 4 [Source:HGNC Symbol;Acc:HGNC:12467]
NFATC2IP		VPS37B	26099	SZRD1	SUZ RNA binding domain containing 1 [Source:HGNC Symbol;Acc:HGNC:30232]
NFE2L1		VPS72	283337	ZNF740	zinc finger protein 740 [Source:HGNC Symbol;Acc:HGNC:27465]
NFE2L3		VRK1	285154	CYP1B1-AS1	CYP1B1 antisense RNA 1 [Source:HGNC Symbol;Acc:HGNC:28543]
NFIC		WARS	28969	BZW2	basic leucine zipper and W2 domains 2 [Source:HGNC Symbol;Acc:HGNC:18808]
NFKB1		WBP11	30836	DNTTIP2	deoxynucleotidyltransferase terminal interacting protein 2 [Source:HGNC Symbol;Acc:HGNC:24013]
NFKBIA		WDR1	339230	CCDC137	coiled-coil domain containing 137 [Source:HGNC Symbol;Acc:HGNC:33451]
NHP2L1		WDR3	374955	SPATA21	spermatogenesis associated 21 [Source:HGNC Symbol;Acc:HGNC:28026]
NID1		WDR4	375295	LINC01116	long intergenic non-protein coding RNA 1116 [Source:HGNC Symbol;Acc:HGNC:49259]
NIT2		WDR43	400619	LINC00511	long intergenic non-protein coding RNA 511 [Source:HGNC Symbol;Acc:HGNC:43564]
NMD3		WDR5	51031	GLOD4	glyoxalase domain containing 4 [Source:HGNC Symbol;Acc:HGNC:14111]
NME8		XRCC5	51122	COMMD2	COMM domain containing 2 [Source:HGNC Symbol;Acc:HGNC:24993]
NMI		XRCC6	51260	PBDC1	polysaccharide biosynthesis domain containing 1 [Source:HGNC Symbol;Acc:HGNC:28790]
NNMT		YBX1	51375	SNX7	sorting nexin 7 [Source:HGNC Symbol;Acc:HGNC:14971]
NOB1		YIPF5	54865	GPATCH4	G-patch domain containing 4 [Source:HGNC Symbol;Acc:HGNC:25982]
NOL10		YKT6	55069	TMEM248	transmembrane protein 248 [Source:HGNC Symbol;Acc:HGNC:25476]
NOL12		YTHDF2	55076	TMEM45A	transmembrane protein 45A [Source:HGNC Symbol;Acc:HGNC:25480]
NOL6		YWHAE	55266	TMEM19	transmembrane protein 19 [Source:HGNC Symbol;Acc:HGNC:25605]
NOLC1		YWHAH	55319	TMA16	translation machinery associated 16 homolog [Source:HGNC Symbol;Acc:HGNC:25638]
NOM1		YWHAZ	55573	CDV3	CDV3 homolog [Source:HGNC Symbol;Acc:HGNC:26928]
NOP9		ZC3HAV1	55871	CBWD1	COBW domain containing 1 [Source:HGNC Symbol;Acc:HGNC:17134]
NOTCH3		ZC3HC1	56061	UBFD1	ubiquitin family domain containing 1 [Source:HGNC Symbol;Acc:HGNC:30565]
NPC2		ZDHHC5	56951	C5orf15	chromosome 5 open reading frame 15 [Source:HGNC Symbol;Acc:HGNC:20656]
NPLOC4		ZFP36L1	643155	SMIM15	small integral membrane protein 15 [Source:HGNC Symbol;Acc:HGNC:33861]
NPTX2		ZNF740	65260	COA7	cytochrome c oxidase assembly factor 7 (putative) [Source:HGNC Symbol;Acc:HGNC:25716]
NR3C1		ZYX	6835	SURF2	surfeit 2 [Source:HGNC Symbol;Acc:HGNC:11475]
NRN1			7112	TMPO	thymopoietin [Source:HGNC Symbol;Acc:HGNC:11875]
NRP1			79022	TMEM106C	transmembrane protein 106C [Source:HGNC Symbol;Acc:HGNC:28775]
NRP2			79095	C9orf16	chromosome 9 open reading frame 16 [Source:HGNC Symbol;Acc:HGNC:17823]
NSD1			79145	CHCHD7	coiled-coil-helix-coiled-coil-helix domain containing 7 [Source:HGNC Symbol;Acc:HGNC:28314]
NSF			79657	RPAP3	RNA polymerase II associated protein 3 [Source:HGNC Symbol;Acc:HGNC:26151]
NSFL1C			80143	SIKE1	suppressor of IKBKE 1 [Source:HGNC Symbol;Acc:HGNC:26119]
NT5DC1			80774	LIMD2	LIM domain containing 2 [Source:HGNC Symbol;Acc:HGNC:28142]
NUB1			84798	C19orf48	chromosome 19 open reading frame 48 [Source:HGNC Symbol;Acc:HGNC:29667]
NUCB1			84908	FAM136A	family with sequence similarity 136 member A [Source:HGNC Symbol;Acc:HGNC:25911]
NUDCD3			90737	PAGE5	PAGE family member 5 [Source:HGNC Symbol;Acc:HGNC:29992]
NUDT1			91057	CCDC34	coiled-coil domain containing 34 [Source:HGNC Symbol;Acc:HGNC:25079]
NUDT21			91368	CDKN2AIPNL	CDKN2A interacting protein N-terminal like [Source:HGNC Symbol;Acc:HGNC:30545]
NUDT3			91408	BTF3L4	basic transcription factor 3 like 4 [Source:HGNC Symbol;Acc:HGNC:30547]
NUDT4			92400	RBM18	RNA binding motif protein 18 [Source:HGNC Symbol;Acc:HGNC:28413]
NUP107			92703	TMEM183A	transmembrane protein 183A [Source:HGNC Symbol;Acc:HGNC:20173]
NUP153			93349	SP140L	SP140 nuclear body protein like [Source:HGNC Symbol;Acc:HGNC:25105]
NUP50			93487	MAPK1IP1L	mitogen-activated protein kinase 1 interacting protein 1 like [Source:HGNC Symbol;Acc:HGNC:19840]
NUP62			9689	BZW1	basic leucine zipper and W2 domains 1 [Source:HGNC Symbol;Acc:HGNC:18380]
NUP98			9878	TOX4	TOX high mobility group box family member 4 [Source:HGNC Symbol;Acc:HGNC:20161]
NXN
NXPE3
OAS2
OLA1
OPA1
OPN3
OPTN
OR2AE1
OR6C70
ORC5
OS9
OSBP
OSBPL3
OSBPL8
OXCT1
P4HB
PABPC1
PABPC4
PAFAH1B1
PAK1
PAK2
PAK6
PALM2
PALM2-AKAP2
PANK3
PARP12
PARP4
PARP8
PARVA
PARVB
PARVG
PATL1
PBX1
PCCB
PCDHA1
PCDHA10
PCDHA11
PCDHA12
PCDHA13
PCDHA2
PCDHA3
PCDHA4
PCDHA5
PCDHA6
PCDHA7
PCDHA8
PCDHA9
PCDHAC1
PCDHAC2
PCDHB16
PCDHB5
PCDHB8
PCYOX1
PDCL
PDE4B
PDGFC
PDLIM1
PDLIM3
PDPR
PDS5A
PELO
PERP
PES1
PEX26
PGAM1
PGD
PGM2
PHACTR2
PHACTR4
PHC2
PHTF1
PIF1
PIGK
PIGN
PIGT
PIK3C2A
PIK3R1
PIK3R3
PIP4K2A
PKP4
PLAA
PLAT
PLAU
PLAUR
PLBD2
PLEKHA2
PLEKHG1
PLIN3
PLK4
PLOD1
PLOD2
PLS1
PLS3
PLSCR1
PLXDC1
PLXNA1
PMPCB
PNP
PNPLA3
POC1B
POC1B-GALNT4
PODXL
POFUT1
POGK
POLA2
POLR1B
POLR1E
POLR2A
POLR3D
POU4F3
PPAP2C
PPARD
PPARG
PPEF1
PPFIBP1
PPHLN1
PPIF
PPIG
PPIL2
PPM1A
PPM1F
PPM1J
PPP1CB
PPP1CC
PPP1R2
PPP1R8
PPP2R5D
PPP2R5E
PPP3CA
PPP4R2
PPP6R1
PRDX6
PRG2
PRIM2
PRKAA1
PRKACB
PRKAR1A
PRKAR2A
PRKCDBP
PRKCI
PRKCSH
PRKD3
PRMT6
PRR5L
PRRC1
PRUNE
PSEN1
PSMA2
PSMD3
PSMF1
PTBP1
PTBP3
PTDSS1
PTGES3
PTK2
PTP4A2
PTPN1
PTPN13
PTPN3
PTPRG
PTPRK
PTTG1IP
PUM2
PURB
PUS1
PUS7
PVR
PWP1
PWP2
PXDC1
PXN
PYGL
QDPR
QPCT
QTRTD1
R3HDM1
R3HDM4
RAB10
RAB31
RAB3GAP2
RAB43
RAB7A
RAB8B
RABL3
RAC2
RACGAP1
RAD21
RAD51
RAD51D
RAD51L3-RFFL
RAD54L
RAE1
RAI14
RALA
RALY
RANGAP1
RAP1A
RAP1B
RASL12
RASSF3
RASSF8
RBBP4
RBBP8
RBM23
RBM27
RBM7
RBMS1
RBMX
RBPMS
RC3H2
RCL1
RCN3
RCOR1
RDX
REP15
RFC1
RFC3
RFFL
RFK
RFT1
RFWD3
RGS3
RHBDL3
RHOBTB3
RHOG
RHOJ
RINT1
RNASEH1
RND3
RNF11
RNF14
RNF19A
RNF2
RNF20
RNF41
RNF44
RNF7
RNF8
ROR1
RP1-170O19.20
RP11-109M17.1
RP11-109M17.2
RP11-1100L3.7
RP11-133K1.2
RP11-14N7.2
RP11-156P1.2
RP11-169F17.1
RP11-192H23.4
RP11-212D19.4
RP11-216M21.1
RP11-220I1.1
RP11-259O2.3
RP11-262H14.1
RP11-293I14.2
RP11-302B13.5
RP11-302M6.4
RP11-317N12.1
RP11-351M8.1
RP11-371E8.4
RP11-382F24.1
RP11-382F24.2
RP11-385D13.1
RP11-386G11.10
RP11-395B7.7
RP11-401O9.4
RP11-404P21.8
RP11-426L16.10
RP11-452D2.2
RP11-468E2.6
RP11-508N12.4
RP11-512M8.5
RP11-571M6.15
RP11-603J24.9
RP11-613M10.8
RP11-613M10.9
RP11-640M9.2
RP11-649E7.5
RP11-805J14.5
RP11-834C11.12
RP11-865I6.2
RP11-872D17.8
RP11-886H22.1
RP11-894J14.5
RP13-512J5.1
RP3-428L16.2
RP3-460G2.2
RP3-468K18.5
RP4-734P14.4
RP5-1052I5.2
RP9
RPA1
RPA2
RPL10A
RPL18A
RPL24
RPL35A
RPL37
RPL4
RPL5
RPN2
RPS10
RPS4X
RPS6KA1
RPS6KA3
RQCD1
RRBP1
RRM2
RRP12
RRP1B
RTCB
RTF1
RUNX1
RUNX3
S100A3
S1PR2
SAE1
SAMD9L
SAMHD1
SAMM50
SBNO2
SBP1
SCAF1
SCAMP1
SCFD1
SCLY
SDCCAG3
SEC23A
SEC23IP
SEC61A1
SEC61B
SEL1L
SEMA3C
SEMA4C
SENP2
SENP3
SENP5
SEPHS1
2011-09-01
2006-09-01
2009-09-01
SERINC3
SERPINA1
SERPINB1
SERPINB8
SERPINE1
SESTD1
SF3A1
SFMBT1
SFXN3
SGK494
SH3BP4
SH3BP5L
SH3GLB1
SHB
SHC1
SHCBP1
SHMT2
SIAH2
SIGLEC11
SIGLEC15
SIPA1L2
SIPA1L3
SIRPB2
SKAP2
SKIV2L2
SLAIN2
SLC10A3
SLC12A2
SLC12A8
SLC15A4
SLC16A1
SLC25A21
SLC25A23
SLC25A3
SLC25A46
SLC25A51
SLC29A1
SLC35B2
SLC35B4
SLC37A3
SLC38A9
SLC43A3
SLC44A1
SLC5A6
SLC7A6
SLMAP
SLMO2
SMAD5
SMARCC1
SMC5
SMCO4
SMG7
SMTN
SMURF1
SNAPC1
SNAPC2
SND1
SNHG14
SNHG5
SNORD116-18
SNRPD2
SNRPN
SNURF
SNX1
SNX10
SNX13
SNX25P1
SNX4
SNX9
SOAT1
SOD3
SORT1
SOX13
SP1
SP100
SP140
SPAG5
SPARC
SPATS2L
SPIN1
SPINT1
SPP1
SPPL2A
SPPL3
SPRED1
SREK1
SRGAP2B
SRP72
SRPX
SRPX2
SS18
SSFA2
SSR3
SSX2IP
ST13
ST3GAL2
ST6GAL1
STAG1
STARD3NL
STAT6
STC1
STIP1
STK10
STK24
STK32B
STK38L
STK40
STRA6
STRN3
STRN4
STX1A
STX3
STX6
STX7
SULF1
SULF2
SUMO2
SUSD4
SV2A
SYNJ2
SYT17
TAB2
TAF5L
TAP1
TARS
TAX1BP1
TBC1D13
TBC1D15
TBC1D23
TBCC
TBL1XR1
TBL2
TCEA1
TCEB3
TCF12
TCF19
TDO2
TDP2
TEAD2
TENM3
TENM4
TEP1
TFCP2
TFDP2
TFPI
TFPI2
TFRC
TGFB1I1
TGFBR1
TGFBR2
TGM2
THAP2
THSD7A
TICAM2
TIMELESS
TIMM10B
TLK1
TLN1
TLR9
TM9SF2
TM9SF3
TMBIM6
TMED3
TMED7
TMEFF1
TMEM173
TMEM194A
TMEM2
TMEM245
TMEM246
TMEM251
TMEM261
TMEM33
TMEM39A
TMEM59
TMEM86B
TMOD4
TMPPE
TNC
TNFAIP2
TNFRSF19
TNFRSF1A
TNFSF10
TNIP1
TNPO1
TNPO3
TNS3
TOMM22
TOMM5
TOMM70A
TOPBP1
TOR1AIP1
TOR3A
TPBG
TPTE
TRA2B
TRAC
TRAF2
TRAF3
TRAFD1
TRAJ18
TRAJ23
TRAJ24
TRAJ27
TRAJ32
TRAJ33
TRAJ35
TRAJ39
TRAJ42
TRAJ6
TRANK1
TRAPPC10
TRAPPC6B
TRBC2
TRBJ2-1
TRBJ2-2
TRBJ2-2P
TRBJ2-3
TRBJ2-4
TRBJ2-5
TRIM16
TRIM25
TRIM27
TRIM32
TRIM4
TRIM44
TRIM56
TRIOBP
TRIP11
TRIP12
TRIP13
TRMT13
TROVE2
TRPS1
TRRAP
TRUB2
TSGA13
TSKU
TSNAX
TSNAX-DISC1
TSPAN13
TSPAN14
TSPAN6
TSPO
TTL
TTLL12
TUBA1C
TUBA8
TUBB6
TUG1
TWF2
TXLNA
TXNDC5
TXNL4B
TXNRD1
UBA2
UBAP2
UBE2D1
UBE2D3
UBE2E2
UBE2E3
UBE2F
UBE2G1
UBE2J1
UBE2K
UBE2L3
UBE2O
UBE2Q2
UBE2Z
UBE3C
UBL4A
UBR3
UBXN7
UCHL3
UCP2
UFD1L
UGGT1
UGP2
URB1
USP18
USP28
USP8
UST
UTP11L
UTRN
VAMP7
VCAN
VCL
VCP
VGLL4
VIM
VMP1
VPS26A
VPS33A
VPS35
VPS41
VPS4B
VTA1
WAC
WASF1
WASF2
WBSCR22
WDFY1
WDHD1
WDR26
WDR33
WDR77
WFDC2
WHSC1
WIPF1
WIZ
WLS
WNT5A
WRNIP1
WWTR1
XPO5
XPOT
XXbac-BPG252P9.9
YARS
YIPF4
YME1L1
YTHDF3
YWHAG
YWHAQ
ZC3H15
ZCCHC17
ZCCHC24
ZCCHC7
ZDHHC20
ZFP91
ZFP91-CNTF
ZFYVE19
ZKSCAN1
ZNF146
ZNF148
ZNF207
ZNF259
ZNF28
ZNF3
ZNF33B
ZNF343
ZNF384
ZNF45
ZNF462
ZNF468
ZNF480
ZNF496
ZNF528
ZNF544
ZNF561
ZNF595
ZNF618
ZNF622
ZNF664
ZNF780A
ZNF780B
ZNF8
ZNHIT6
ZSCAN25
ZWINT
ZZZ3
